# Supplementary material for: Tetra­amminelithium triamminelithium tris­ulfide, [Li(NH3)4][Li(NH3)3S3]
Source: Acta Crystallogr Sect E Struct Rep Online. 2012 Oct 27;68(Pt 11):i84–5. doi: 10.1107/S1600536812043863 (PMC3515087; doi:10.1107/S1600536812043863)
Supplement: Supplementary file 1 [file e-68-00i84-sup1.cif]

##############################################################################
#                                                                            #
# This CIF contains the data in a paper accepted for publication in          #
# Acta Crystallographica Section E. It conforms to the requirements of       #
# Notes for Authors for Acta Crystallographica Section E, and has been       #
# peer reviewed under the auspices of the IUCr Commission on Journals.       #
#                                                                            #
# Full details of the Crystallographic Information File format               #
# are given in the paper "The Crystallographic Information File (CIF):       #
# a New Standard Archive File for Crystallography" by S. R. Hall, F. H.      #
# Allen and I. D. Brown [Acta Cryst. (1991), A47, 655-685].                  #
#                                                                            #
# The current version of the core CIF dictionary is obtainable from          #
# ftp://ftp.iucr.org/pub/cif_core.dic.                                       #
#                                                                            #
# Software is freely available for graphical display of the structure(s)     #
# in this CIF. For information consult the CIF software page                 #
# http://www.iucr.org/resources/cif/software.                                #
#                                                                            #
# This file may be used for bona fide research purposes within the           #
# scientific community so long as proper attribution is given to the journal # 
# article from which it was obtained.                                        #
#                                                                            #
##############################################################################
data_I
_audit_creation_method     SHELXL-97
_chemical_name_systematic
;
Tetraamminelithium triamminelithium trisulfide
;
_chemical_name_common     ?
_chemical_formula_moiety     'H12 Li N4 +, H9 Li N3 S3 -'
_chemical_formula_sum     'H21 Li2 N7 S3'
_chemical_formula_iupac     '[Li (N H3)4] [Li (N H3)3 S3]'
_chemical_formula_weight     229.30
_chemical_melting_point     ?
_symmetry_cell_setting     monoclinic
_symmetry_space_group_name_H-M     'P 21/c'
_symmetry_space_group_name_hall     '-P 2ybc'
loop_
    _symmetry_equiv_pos_as_xyz
    'x, y, z'
    '-x, y+1/2, -z+1/2'
    '-x, -y, -z'
    'x, -y-1/2, z-1/2'
_cell_length_a     12.422(3)
_cell_length_b     9.3721(19)
_cell_length_c     22.269(5)
_cell_angle_alpha     90.00
_cell_angle_beta     92.46(3)
_cell_angle_gamma     90.00
_cell_volume     2590.2(9)
_cell_formula_units_Z     8
_cell_measurement_reflns_used     33516
_cell_measurement_theta_min     2.36
_cell_measurement_theta_max     25.52
_cell_measurement_temperature     123(2)
_cell_special_details     ?
_exptl_crystal_description     block
_exptl_crystal_colour     orange
_exptl_crystal_size_max     0.1
_exptl_crystal_size_mid     0.1
_exptl_crystal_size_min     0.1
_exptl_crystal_density_diffrn     1.176
_exptl_crystal_density_meas     ?
_exptl_crystal_density_method     'not measured'
_exptl_crystal_F_000     992
_exptl_absorpt_coefficient_mu     0.541
_exptl_absorpt_correction_type     numerical
_exptl_absorpt_process_details     '(X-SHAPE and X-RED; Stoe & Cie 2006)'
_exptl_absorpt_correction_T_min     0.9471
_exptl_absorpt_correction_T_max     0.9807
_exptl_special_details
;
Crystal mounting in perfluorether
;
_diffrn_ambient_temperature     123(2)
_diffrn_radiation_type     MoK\a
_diffrn_radiation_wavelength     0.71073
_diffrn_radiation_source     'fine-focus sealed tube'
_diffrn_radiation_monochromator     graphite
_diffrn_measurement_device_type     'Stoe IPDS 1'
_diffrn_measurement_method     rotation
_diffrn_detector_area_resol_mean     ?
_diffrn_reflns_number     32304
_diffrn_reflns_av_R_equivalents     0.0966
_diffrn_reflns_av_sigmaI/netI     0.1035
_diffrn_reflns_theta_min     2.36
_diffrn_reflns_theta_max     25.52
_diffrn_reflns_theta_full     25.52
_diffrn_measured_fraction_theta_max     0.991
_diffrn_measured_fraction_theta_full     0.991
_diffrn_reflns_limit_h_min     -15
_diffrn_reflns_limit_h_max     15
_diffrn_reflns_limit_k_min     -11
_diffrn_reflns_limit_k_max     11
_diffrn_reflns_limit_l_min     -26
_diffrn_reflns_limit_l_max     26
_diffrn_standards_number     0
_diffrn_standards_interval_count     ?
_diffrn_standards_interval_time     ?
_diffrn_standards_decay_%     ?
_refine_special_details
;
Refinement of <i>F</i>^2^ against ALL reflections. The weighted <i>R</i>-factor
<i>wR</i> and goodness of fit <i>S</i> are based on <i>F</i>^2^, conventional
<i>R</i>-factors <i>R</i> are based on <i>F</i>, with <i>F</i> set to zero for
negative <i>F</i>^2^. The threshold expression of <i>F</i>^2^ >
\s(<i>F</i>^2^) is used only for calculating <i>R</i>-factors(gt) <i>etc</i>.
and is not relevant to the choice of reflections for refinement.
<i>R</i>-factors based on <i>F</i>^2^ are statistically about twice as large
as those based on <i>F</i>, and <i>R</i>- factors based on ALL data will be
even larger.
;
_reflns_number_total     4788
_reflns_number_gt     2989
_reflns_threshold_expression     I>2\s(I)
_refine_ls_structure_factor_coef     Fsqd
_refine_ls_matrix_type     full
_refine_ls_R_factor_all     0.0848
_refine_ls_R_factor_gt     0.0399
_refine_ls_wR_factor_gt     0.0705
_refine_ls_wR_factor_ref     0.0787
_refine_ls_goodness_of_fit_ref     0.812
_refine_ls_restrained_S_all     0.812
_refine_ls_number_reflns     4788
_refine_ls_number_parameters     383
_refine_ls_number_restraints     0
_refine_ls_hydrogen_treatment     refall
_refine_ls_weighting_scheme     calc
_refine_ls_weighting_details
                 'calc w=1/[\s^2^(Fo^2^)+(0.0278P)^2^] where P=(Fo^2^+2Fc^2^)/3'
_atom_sites_solution_hydrogens     difmap
_atom_sites_solution_primary     direct
_atom_sites_solution_secondary     difmap
_refine_ls_shift/su_max     0.001
_refine_ls_shift/su_mean     0.000
_refine_diff_density_max     0.531
_refine_diff_density_min     -0.264
_refine_ls_extinction_method     none
_refine_ls_extinction_coef     ?
loop_
    _atom_type_symbol
    _atom_type_description
    _atom_type_scat_dispersion_real
    _atom_type_scat_dispersion_imag
    _atom_type_scat_source
    'Li' 'Li' -0.0003 0.0001
                         'International Tables Vol C Tables 4.2.6.8 and 6.1.1.4'
    'N' 'N' 0.0061 0.0033
                         'International Tables Vol C Tables 4.2.6.8 and 6.1.1.4'
    'S' 'S' 0.1246 0.1234
                         'International Tables Vol C Tables 4.2.6.8 and 6.1.1.4'
    'H' 'H' 0.0000 0.0000
                         'International Tables Vol C Tables 4.2.6.8 and 6.1.1.4'
_computing_data_collection     'X-AREA (Stoe & Cie, 2006)'
_computing_cell_refinement     'X-AREA (Stoe & Cie, 2006)'
_computing_data_reduction     'X-AREA (Stoe & Cie, 2006)'
_computing_structure_solution     'SHELXS97 (Sheldrick, 2008)'
_computing_structure_refinement     'SHELXL97 (Sheldrick, 2008)'
_computing_molecular_graphics     'DIAMOND (Brandenburg, 2008)'
_computing_publication_material     'publCIF (Westrip, 2010)'
loop_
    _atom_site_type_symbol
    _atom_site_label
    _atom_site_fract_x
    _atom_site_fract_y
    _atom_site_fract_z
    _atom_site_U_iso_or_equiv
    _atom_site_adp_type
    _atom_site_calc_flag
    _atom_site_refinement_flags
    _atom_site_occupancy
    _atom_site_symmetry_multiplicity
    _atom_site_disorder_assembly
    _atom_site_disorder_group
    Li Li1 0.7395(4) 0.7907(6) 0.7389(3) 0.0252(13) Uani d . 1 1 . .
    Li Li2 0.3406(4) 0.8493(7) 0.6182(3) 0.0266(13) Uani d . 1 1 . .
    Li Li3 0.7452(4) 0.7081(6) 0.4913(3) 0.0250(13) Uani d . 1 1 . .
    Li Li4 0.1536(4) 0.7795(6) 0.3651(3) 0.0249(13) Uani d . 1 1 . .
    S S1 0.15394(6) 0.93809(9) 0.64317(4) 0.02269(19) Uani d . 1 1 . .
    S S2 0.05542(7) 0.79073(9) 0.59691(4) 0.0255(2) Uani d . 1 1 . .
    S S3 0.06305(7) 0.59281(9) 0.63965(4) 0.0269(2) Uani d . 1 1 . .
    S S4 0.33097(7) 0.82682(10) 0.41901(4) 0.0268(2) Uani d . 1 1 . .
    S S5 0.42615(6) 0.75535(9) 0.35064(4) 0.02202(18) Uani d . 1 1 . .
    S S6 0.46313(7) 0.54071(10) 0.36418(4) 0.0240(2) Uani d . 1 1 . .
    N N1 0.6879(3) 0.9930(4) 0.76601(16) 0.0265(7) Uani d . 1 1 . .
    N N2 0.6495(3) 0.6230(4) 0.76905(16) 0.0244(7) Uani d . 1 1 . .
    N N3 0.8984(3) 0.7513(5) 0.76394(17) 0.0288(7) Uani d . 1 1 . .
    N N4 0.7316(3) 0.7768(5) 0.64448(15) 0.0358(8) Uani d . 1 1 . .
    N N5 0.4113(3) 0.9960(4) 0.56295(15) 0.0246(7) Uani d . 1 1 . .
    N N6 0.4488(3) 0.8081(4) 0.68949(17) 0.0294(7) Uani d . 1 1 . .
    N N7 0.3186(3) 0.6668(4) 0.56994(17) 0.0266(7) Uani d . 1 1 . .
    N N8 0.8168(3) 0.9077(4) 0.51002(17) 0.0246(7) Uani d . 1 1 . .
    N N9 0.7427(3) 0.6940(4) 0.39786(14) 0.0257(7) Uani d . 1 1 . .
    N N10 0.5838(2) 0.6757(4) 0.50895(16) 0.0275(7) Uani d . 1 1 . .
    N N11 0.8388(3) 0.5406(4) 0.52589(18) 0.0326(8) Uani d . 1 1 . .
    N N12 0.0296(2) 0.7627(4) 0.42483(15) 0.0270(7) Uani d . 1 1 . .
    N N13 0.1046(3) 0.9471(4) 0.31136(17) 0.0266(7) Uani d . 1 1 . .
    N N14 0.1714(3) 0.5983(4) 0.31432(18) 0.0292(7) Uani d . 1 1 . .
    H H1A 0.678(3) 1.056(5) 0.737(2) 0.038(12) Uiso d . 1 1 . .
    H H1B 0.640(3) 0.989(4) 0.7876(19) 0.025(11) Uiso d . 1 1 . .
    H H1C 0.733(3) 1.046(5) 0.7866(19) 0.032(11) Uiso d . 1 1 . .
    H H2A 0.603(3) 0.637(4) 0.7916(19) 0.026(8) Uiso d . 1 1 . .
    H H2B 0.695(4) 0.563(5) 0.786(2) 0.040(12) Uiso d . 1 1 . .
    H H2C 0.625(3) 0.573(5) 0.740(2) 0.035(12) Uiso d . 1 1 . .
    H H3A 0.925(4) 0.810(6) 0.780(2) 0.041(15) Uiso d . 1 1 . .
    H H3B 0.942(3) 0.732(5) 0.7338(19) 0.033(11) Uiso d . 1 1 . .
    H H3C 0.899(4) 0.674(6) 0.782(2) 0.046(14) Uiso d . 1 1 . .
    H H4A 0.693(4) 0.699(6) 0.637(2) 0.055(15) Uiso d . 1 1 . .
    H H4B 0.795(4) 0.769(6) 0.628(2) 0.058(15) Uiso d . 1 1 . .
    H H4C 0.706(4) 0.845(5) 0.625(2) 0.039(9) Uiso d . 1 1 . .
    H H5A 0.412(3) 0.967(5) 0.525(2) 0.034(11) Uiso d . 1 1 . .
    H H5B 0.481(4) 1.025(4) 0.5667(18) 0.033(11) Uiso d . 1 1 . .
    H H5C 0.380(3) 1.074(5) 0.5647(19) 0.033(12) Uiso d . 1 1 . .
    H H6A 0.497(4) 0.863(5) 0.6871(19) 0.035(13) Uiso d . 1 1 . .
    H H6B 0.476(3) 0.725(5) 0.6808(17) 0.021(10) Uiso d . 1 1 . .
    H H6C 0.420(4) 0.809(5) 0.722(2) 0.045(14) Uiso d . 1 1 . .
    H H7A 0.330(3) 0.680(5) 0.534(2) 0.034(12) Uiso d . 1 1 . .
    H H7B 0.362(4) 0.593(6) 0.575(2) 0.055(15) Uiso d . 1 1 . .
    H H7C 0.258(4) 0.640(4) 0.5784(18) 0.030(11) Uiso d . 1 1 . .
    H H8A 0.784(4) 0.967(5) 0.527(2) 0.039(9) Uiso d . 1 1 . .
    H H8B 0.830(3) 0.953(4) 0.477(2) 0.025(10) Uiso d . 1 1 . .
    H H8C 0.871(4) 0.895(5) 0.529(2) 0.035(12) Uiso d . 1 1 . .
    H H9A 0.770(3) 0.767(5) 0.3810(19) 0.035(12) Uiso d . 1 1 . .
    H H9B 0.677(4) 0.683(5) 0.3837(19) 0.039(12) Uiso d . 1 1 . .
    H H9C 0.785(4) 0.628(5) 0.389(2) 0.041(13) Uiso d . 1 1 . .
    H H10A 0.571(3) 0.603(4) 0.5340(18) 0.022(10) Uiso d . 1 1 . .
    H H10B 0.547(4) 0.647(5) 0.478(2) 0.048(14) Uiso d . 1 1 . .
    H H10C 0.552(3) 0.744(5) 0.526(2) 0.041(13) Uiso d . 1 1 . .
    H H11A 0.806(3) 0.481(5) 0.5431(19) 0.025(12) Uiso d . 1 1 . .
    H H11B 0.889(4) 0.563(5) 0.550(2) 0.039(12) Uiso d . 1 1 . .
    H H11C 0.870(3) 0.496(5) 0.497(2) 0.031(12) Uiso d . 1 1 . .
    H H12A 0.047(3) 0.767(5) 0.464(2) 0.041(12) Uiso d . 1 1 . .
    H H12B -0.018(4) 0.824(6) 0.421(2) 0.053(15) Uiso d . 1 1 . .
    H H12C -0.002(3) 0.678(5) 0.4214(18) 0.029(11) Uiso d . 1 1 . .
    H H13A 0.099(3) 0.931(4) 0.274(2) 0.026(11) Uiso d . 1 1 . .
    H H13B 0.053(4) 0.978(5) 0.326(2) 0.036(13) Uiso d . 1 1 . .
    H H13C 0.146(3) 1.020(5) 0.3085(17) 0.026(8) Uiso d . 1 1 . .
    H H14A 0.173(4) 0.610(5) 0.279(3) 0.047(15) Uiso d . 1 1 . .
    H H14B 0.136(3) 0.533(5) 0.3247(19) 0.030(12) Uiso d . 1 1 . .
    H H14C 0.238(4) 0.574(5) 0.321(2) 0.050(13) Uiso d . 1 1 . .
loop_
    _atom_site_aniso_label
    _atom_site_aniso_U_11
    _atom_site_aniso_U_22
    _atom_site_aniso_U_33
    _atom_site_aniso_U_12
    _atom_site_aniso_U_13
    _atom_site_aniso_U_23
    Li1 0.025(3) 0.027(3) 0.024(3) 0.003(2) 0.001(2) 0.001(3)
    Li2 0.028(3) 0.026(3) 0.026(3) 0.001(2) -0.001(2) -0.003(3)
    Li3 0.022(3) 0.029(4) 0.024(3) -0.001(2) -0.001(2) 0.003(3)
    Li4 0.023(3) 0.026(3) 0.026(3) 0.001(2) 0.000(2) 0.003(3)
    S1 0.0216(4) 0.0202(4) 0.0260(5) -0.0005(3) -0.0009(3) -0.0036(4)
    S2 0.0259(4) 0.0251(5) 0.0245(4) -0.0007(3) -0.0098(3) -0.0003(4)
    S3 0.0277(5) 0.0234(5) 0.0297(5) -0.0051(3) 0.0010(4) 0.0013(4)
    S4 0.0214(4) 0.0338(5) 0.0250(5) 0.0051(4) -0.0018(3) -0.0094(4)
    S5 0.0242(4) 0.0222(4) 0.0198(4) 0.0007(3) 0.0031(3) 0.0017(4)
    S6 0.0265(4) 0.0215(5) 0.0238(4) 0.0027(3) -0.0008(3) -0.0024(4)
    N1 0.0265(17) 0.0296(18) 0.0234(17) 0.0007(14) 0.0031(15) 0.0043(15)
    N2 0.0226(16) 0.0283(18) 0.0221(17) 0.0011(13) -0.0011(13) 0.0007(14)
    N3 0.0259(16) 0.0283(19) 0.0321(19) 0.0006(16) -0.0011(14) 0.0035(18)
    N4 0.044(2) 0.041(2) 0.0219(17) -0.0086(18) -0.0003(15) 0.0037(16)
    N5 0.0241(17) 0.0241(18) 0.0254(18) -0.0003(13) -0.0021(13) 0.0003(14)
    N6 0.0314(18) 0.0277(19) 0.0285(19) 0.0048(17) -0.0032(15) -0.0018(16)
    N7 0.0223(16) 0.0275(19) 0.030(2) -0.0030(14) 0.0037(14) -0.0014(15)
    N8 0.0241(17) 0.0252(17) 0.0242(18) 0.0029(13) -0.0022(14) -0.0017(15)
    N9 0.0257(17) 0.0278(18) 0.0235(16) -0.0027(15) 0.0002(13) 0.0016(14)
    N10 0.0271(16) 0.0304(19) 0.0249(18) -0.0013(15) 0.0001(14) 0.0032(16)
    N11 0.0355(18) 0.0266(19) 0.034(2) -0.0016(16) -0.0142(17) 0.0017(17)
    N12 0.0250(15) 0.0290(19) 0.0271(18) 0.0021(15) 0.0022(13) 0.0000(15)
    N13 0.0225(16) 0.0289(19) 0.0287(19) -0.0054(14) 0.0040(14) 0.0032(15)
    N14 0.0244(18) 0.034(2) 0.029(2) -0.0008(16) 0.0024(14) -0.0054(16)
_geom_special_details
;
All e.s.d.'s (except the e.s.d. in the dihedral angle between two l.s. planes)
are estimated using the full covariance matrix. The cell e.s.d.'s are taken
into account individually in the estimation of e.s.d.'s in distances, angles
and torsion angles; correlations between e.s.d.'s in cell parameters are only
used when they are defined by crystal symmetry. An approximate (isotropic)
treatment of cell e.s.d.'s is used for estimating e.s.d.'s involving l.s.
planes.
;
loop_
    _geom_bond_atom_site_label_1
    _geom_bond_atom_site_label_2
    _geom_bond_site_symmetry_2
    _geom_bond_distance
    _geom_bond_publ_flag
    Li1 N2 . 2.059(7) y
    Li1 N3 . 2.061(6) y
    Li1 N1 . 2.099(7) y
    Li1 N4 . 2.104(7) y
    Li2 N7 . 2.033(7) y
    Li2 N5 . 2.066(7) y
    Li2 N6 . 2.071(7) y
    Li2 S1 . 2.547(6) y
    Li3 N10 . 2.081(6) y
    Li3 N11 . 2.082(7) y
    Li3 N9 . 2.085(7) y
    Li3 N8 . 2.105(7) y
    Li4 N13 . 2.052(7) y
    Li4 N14 . 2.058(7) y
    Li4 N12 . 2.084(7) y
    Li4 S4 . 2.503(5) y
    S1 S2 . 2.0876(13) ?
    S2 S3 . 2.0852(13) ?
    S4 S5 . 2.0782(13) ?
    S5 S6 . 2.0825(13) ?
    N1 H1A . 0.87(5) ?
    N1 H1B . 0.79(4) ?
    N1 H1C . 0.86(5) ?
    N2 H2A . 0.79(4) ?
    N2 H2B . 0.87(5) ?
    N2 H2C . 0.85(5) ?
    N3 H3A . 0.73(5) ?
    N3 H3B . 0.90(4) ?
    N3 H3C . 0.83(5) ?
    N4 H4A . 0.88(6) ?
    N4 H4B . 0.89(5) ?
    N4 H4C . 0.83(5) ?
    N5 H5A . 0.88(5) ?
    N5 H5B . 0.90(4) ?
    N5 H5C . 0.83(5) ?
    N6 H6A . 0.80(5) ?
    N6 H6B . 0.87(4) ?
    N6 H6C . 0.82(5) ?
    N7 H7A . 0.82(5) ?
    N7 H7B . 0.88(6) ?
    N7 H7C . 0.83(4) ?
    N8 H8A . 0.80(5) ?
    N8 H8B . 0.86(4) ?
    N8 H8C . 0.79(5) ?
    N9 H9A . 0.86(5) ?
    N9 H9B . 0.87(5) ?
    N9 H9C . 0.84(5) ?
    N10 H10A . 0.90(4) ?
    N10 H10B . 0.85(5) ?
    N10 H10C . 0.85(5) ?
    N11 H11A . 0.80(4) ?
    N11 H11B . 0.83(5) ?
    N11 H11C . 0.87(5) ?
    N12 H12A . 0.89(5) ?
    N12 H12B . 0.83(5) ?
    N12 H12C . 0.89(5) ?
    N13 H13A . 0.84(4) ?
    N13 H13B . 0.78(5) ?
    N13 H13C . 0.86(4) ?
    N14 H14A . 0.80(5) ?
    N14 H14B . 0.79(5) ?
    N14 H14C . 0.87(5) ?
loop_
    _geom_angle_atom_site_label_1
    _geom_angle_atom_site_label_2
    _geom_angle_atom_site_label_3
    _geom_angle_site_symmetry_1
    _geom_angle_site_symmetry_3
    _geom_angle
    _geom_angle_publ_flag
    N2 Li1 N3 . . 107.6(3) ?
    N2 Li1 N1 . . 114.8(3) ?
    N3 Li1 N1 . . 112.6(3) ?
    N2 Li1 N4 . . 106.0(3) ?
    N3 Li1 N4 . . 105.3(3) ?
    N1 Li1 N4 . . 110.0(3) ?
    N7 Li2 N5 . . 107.2(3) ?
    N7 Li2 N6 . . 108.5(3) ?
    N5 Li2 N6 . . 107.6(3) ?
    N7 Li2 S1 . . 106.7(3) ?
    N5 Li2 S1 . . 109.1(3) ?
    N6 Li2 S1 . . 117.4(3) ?
    N10 Li3 N11 . . 110.3(3) ?
    N10 Li3 N9 . . 101.9(3) ?
    N11 Li3 N9 . . 107.8(3) ?
    N10 Li3 N8 . . 119.7(3) ?
    N11 Li3 N8 . . 111.9(3) ?
    N9 Li3 N8 . . 104.0(3) ?
    N13 Li4 N14 . . 110.3(3) ?
    N13 Li4 N12 . . 102.8(3) ?
    N14 Li4 N12 . . 112.8(3) ?
    N13 Li4 S4 . . 112.2(3) ?
    N14 Li4 S4 . . 107.3(2) ?
    N12 Li4 S4 . . 111.5(3) ?
    S2 S1 Li2 . . 101.31(14) ?
    S3 S2 S1 . . 110.43(5) ?
    S5 S4 Li4 . . 96.22(14) ?
    S4 S5 S6 . . 109.53(5) ?
    Li1 N1 H1A . . 116(3) ?
    Li1 N1 H1B . . 113(3) ?
    H1A N1 H1B . . 113(4) ?
    Li1 N1 H1C . . 118(3) ?
    H1A N1 H1C . . 94(4) ?
    H1B N1 H1C . . 101(4) ?
    Li1 N2 H2A . . 120(3) ?
    Li1 N2 H2B . . 106(3) ?
    H2A N2 H2B . . 108(4) ?
    Li1 N2 H2C . . 111(3) ?
    H2A N2 H2C . . 109(4) ?
    H2B N2 H2C . . 101(4) ?
    Li1 N3 H3A . . 114(4) ?
    Li1 N3 H3B . . 116(2) ?
    H3A N3 H3B . . 104(4) ?
    Li1 N3 H3C . . 106(3) ?
    H3A N3 H3C . . 114(5) ?
    H3B N3 H3C . . 102(4) ?
    Li1 N4 H4A . . 103(3) ?
    Li1 N4 H4B . . 115(3) ?
    H4A N4 H4B . . 110(5) ?
    Li1 N4 H4C . . 118(3) ?
    H4A N4 H4C . . 110(4) ?
    H4B N4 H4C . . 100(4) ?
    Li2 N5 H5A . . 113(3) ?
    Li2 N5 H5B . . 125(3) ?
    H5A N5 H5B . . 98(4) ?
    Li2 N5 H5C . . 110(3) ?
    H5A N5 H5C . . 110(4) ?
    H5B N5 H5C . . 100(4) ?
    Li2 N6 H6A . . 107(3) ?
    Li2 N6 H6B . . 104(2) ?
    H6A N6 H6B . . 105(4) ?
    Li2 N6 H6C . . 112(3) ?
    H6A N6 H6C . . 115(5) ?
    H6B N6 H6C . . 113(4) ?
    Li2 N7 H7A . . 111(3) ?
    Li2 N7 H7B . . 122(3) ?
    H7A N7 H7B . . 96(4) ?
    Li2 N7 H7C . . 104(3) ?
    H7A N7 H7C . . 118(4) ?
    H7B N7 H7C . . 107(4) ?
    Li3 N8 H8A . . 120(3) ?
    Li3 N8 H8B . . 111(3) ?
    H8A N8 H8B . . 100(4) ?
    Li3 N8 H8C . . 108(3) ?
    H8A N8 H8C . . 107(4) ?
    H8B N8 H8C . . 109(4) ?
    Li3 N9 H9A . . 113(3) ?
    Li3 N9 H9B . . 110(3) ?
    H9A N9 H9B . . 109(4) ?
    Li3 N9 H9C . . 108(3) ?
    H9A N9 H9C . . 103(4) ?
    H9B N9 H9C . . 114(4) ?
    Li3 N10 H10A . . 116(2) ?
    Li3 N10 H10B . . 112(3) ?
    H10A N10 H10B . . 99(4) ?
    Li3 N10 H10C . . 116(3) ?
    H10A N10 H10C . . 101(4) ?
    H10B N10 H10C . . 111(4) ?
    Li3 N11 H11A . . 115(3) ?
    Li3 N11 H11B . . 116(3) ?
    H11A N11 H11B . . 105(4) ?
    Li3 N11 H11C . . 110(3) ?
    H11A N11 H11C . . 106(4) ?
    H11B N11 H11C . . 105(4) ?
    Li4 N12 H12A . . 118(3) ?
    Li4 N12 H12B . . 116(3) ?
    H12A N12 H12B . . 101(4) ?
    Li4 N12 H12C . . 111(3) ?
    H12A N12 H12C . . 102(4) ?
    H12B N12 H12C . . 107(4) ?
    Li4 N13 H13A . . 117(3) ?
    Li4 N13 H13B . . 106(3) ?
    H13A N13 H13B . . 115(4) ?
    Li4 N13 H13C . . 119(3) ?
    H13A N13 H13C . . 95(4) ?
    H13B N13 H13C . . 104(4) ?
    Li4 N14 H14A . . 116(4) ?
    Li4 N14 H14B . . 114(3) ?
    H14A N14 H14B . . 116(5) ?
    Li4 N14 H14C . . 104(3) ?
    H14A N14 H14C . . 99(4) ?
    H14B N14 H14C . . 106(4) ?
loop_
    _geom_hbond_atom_site_label_D
    _geom_hbond_atom_site_label_H
    _geom_hbond_atom_site_label_A
    _geom_hbond_site_symmetry_A
    _geom_hbond_distance_DH
    _geom_hbond_distance_HA
    _geom_hbond_distance_DA
    _geom_hbond_angle_DHA
    N5 H5A S4 . 0.89(5) 2.84(5) 3.677(4) 158(4)
    N5 H5B S4 3_676 0.93(5) 2.70(5) 3.613(3) 167(4)
    N7 H7C S2 . 0.89(5) 2.86(4) 3.542(4) 135(3)
    N7 H7C S3 . 0.89(5) 2.80(5) 3.656(4) 162(4)
    N10 H10B S6 . 0.89(6) 2.84(6) 3.718(4) 169(4)
    N10 H10A S6 3_666 0.93(5) 2.65(5) 3.545(4) 163(3)
    N14 H14C S5 . 0.93(5) 2.90(5) 3.552(4) 128(4)
    N14 H14C S6 . 0.93(5) 2.86(5) 3.781(4) 170(4)
    N1 H1C S3 2_656 0.88(5) 2.98(5) 3.782(4) 154(4)
    N1 H1A S5 3_676 0.90(5) 2.87(5) 3.741(4) 165(4)
    N1 H1B S6 4_576 0.83(5) 2.80(5) 3.632(4) 179(4)
    N2 H2B S1 2_646 0.82(5) 2.71(5) 3.521(4) 168(4)
    N2 H2A S5 4_576 0.83(5) 2.76(5) 3.566(4) 166(4)
    N2 H2C S6 3_666 0.91(5) 2.66(5) 3.569(4) 171(4)
    N3 H3C S1 2_646 0.85(6) 2.84(6) 3.665(4) 163(4)
    N3 H3B S3 1_655 0.92(5) 2.92(5) 3.813(4) 164(4)
    N4 H4A S6 3_666 0.90(6) 2.95(6) 3.834(4) 168(4)
    N5 H5B S5 3_676 0.93(5) 2.91(5) 3.587(4) 130(3)
    N6 H6C S5 4_576 0.81(5) 2.91(6) 3.663(4) 156(4)
    N6 H6B S6 3_666 0.90(5) 2.78(5) 3.664(4) 169(3)
    N7 H7A S4 . 0.83(5) 2.89(5) 3.691(4) 161(4)
    N7 H7B S6 3_666 0.84(6) 2.85(6) 3.600(4) 150(5)
    N8 H8B S1 3_676 0.92(5) 2.83(5) 3.734(4) 169(3)
    N8 H8C S2 1_655 0.77(5) 2.89(5) 3.641(4) 168(5)
    N8 H8A S4 3_676 0.83(5) 2.68(6) 3.507(4) 177(5)
    N9 H9A S1 3_676 0.87(5) 2.96(5) 3.803(4) 163(4)
    N9 H9C S3 3_666 0.88(5) 2.85(5) 3.729(4) 179(4)
    N9 H9B S6 . 0.86(5) 2.99(5) 3.805(4) 157(4)
    N11 H11B S3 1_655 0.83(5) 2.90(5) 3.717(4) 170(4)
    N12 H12A S2 . 0.86(5) 3.01(5) 3.842(4) 166(4)
    N12 H12C S3 3_566 0.91(5) 2.93(5) 3.787(4) 157(3)
    N13 H13B S1 3_576 0.86(5) 2.72(5) 3.571(4) 168(4)
    N13 H13A S3 4_575 0.85(5) 3.01(5) 3.855(4) 175(4)
    N13 H13C N4 3_676 0.86(5) 2.62(5) 3.412(6) 154(4)
    N14 H14B S3 3_566 0.85(5) 2.83(5) 3.603(4) 153(4)
data_global
_journal_date_recd_electronic     2012-10-04
_journal_date_accepted     2012-10-23
_journal_name_full     'Acta Crystallographica, Section E'
_journal_year     2012
_journal_volume     68
_journal_issue     11
_journal_page_first     i84
_journal_page_last     i85
_journal_paper_category     QI
_journal_paper_doi     10.1107/S1600536812043863
_journal_coeditor_code     HB6966
_publ_contact_author_name     'Prof. Dr. Nikolaus Korber'
_publ_contact_author_address
;
Institut f\"ur Anorganische Chemie
Universit\"at Regensburg
Universit\"atsstrasse 31
93040 Regensburg
Germany
;
_publ_contact_author_email     nikolaus.korber@chemie.uni-regensburg.de
_publ_contact_author_fax     '+49941 943 1812'
_publ_contact_author_phone     '+49941 943 4448'
_publ_section_title
;
Tetraamminelithium triamminelithium trisulfide,
[Li(NH~3~)~4~][Li(NH~3~)~3~S~3~]
;
loop_
    _publ_author_name
    _publ_author_footnote
    _publ_author_address
    'Guentner, Christian' .
;
Institut f\"ur Anorganische Chemie, Universit\"at Regensburg,
Universit\"atsstrasse 31,
93053 Regensburg
Germany
;
    'Korber, Nikolaus'
;
.
;
;
Institut f\"ur Anorganische Chemie
Universit\"at Regensburg
Universit\"atsstrasse 31
93053 Regensburg
Germany
;
