# Supplementary material for: Tetra­amminelithium triamminelithium tris­ulfide, [Li(NH3)4][Li(NH3)3S3]
Source: Acta Crystallogr Sect E Struct Rep Online. 2012 Oct 27;68(Pt 11):i84–5. doi: 10.1107/S1600536812043863 (PMC3515087; doi:10.1107/S1600536812043863)
Supplement: Supplementary file 2 [file e-68-00i84-Isup2.hkl]

# 
# h,k,l, Fc-squared, Fo-squared, sigma(Fo-squared) and status flag 
# 
data_I
_shelx_title ' 1 in P2(1)/c' 
_shelx_refln_list_code          4 
_shelx_F_calc_maximum      248.36 
_exptl_crystal_F_000       992.00 
_reflns_d_resolution_high  0.8250 
 
loop_ 
 _symmetry_equiv_pos_as_xyz 
 'x, y, z' 
 '-x, y+1/2, -z+1/2' 
 '-x, -y, -z' 
 'x, -y-1/2, z-1/2' 
 
_cell_length_a    12.4218 
_cell_length_b     9.3721 
_cell_length_c    22.2692 
_cell_angle_alpha  90.000 
_cell_angle_beta   92.457 
_cell_angle_gamma  90.000 
 
_shelx_F_squared_multiplier     1.000 
 
loop_ 
 _refln_index_h 
 _refln_index_k 
 _refln_index_l 
 _refln_F_squared_calc 
 _refln_F_squared_meas 
 _refln_F_squared_sigma 
 _refln_observed_status 
   2   0   0     1506.39     2404.77    362.39 o 
   3   0   0        4.37      268.90    323.96 o 
   4   0   0     5729.34     5969.75    219.16 o 
   5   0   0     1527.93     1619.59    182.82 o 
   6   0   0        0.06       94.59    200.02 o 
   7   0   0     1462.30     1285.40    145.24 o 
   8   0   0    13922.30    13022.85    176.99 o 
   9   0   0      216.05      321.75    120.39 o 
  10   0   0     8958.00     8327.08    145.47 o 
  11   0   0      631.59      636.65    131.20 o 
  12   0   0     2497.86     2522.27    122.27 o 
  13   0   0        3.55      130.40    116.06 o 
  14   0   0      158.03        3.27    116.77 o 
   1   1   0     2138.28     3579.91    303.29 o 
   2   1   0      186.85      288.69    263.84 o 
   3   1   0    28751.29    34446.86    436.00 o 
   4   1   0     1609.23     1664.57    129.14 o 
   5   1   0      607.16      554.86    137.51 o 
   6   1   0      307.50      303.37    133.07 o 
   7   1   0    17195.24    16252.18    149.12 o 
   8   1   0       39.92       50.70    100.42 o 
   9   1   0      302.21      362.84     91.96 o 
  10   1   0     1507.10     1482.16     97.58 o 
  11   1   0     2626.32     2645.33     96.56 o 
  12   1   0     1424.14     1511.60     81.36 o 
  13   1   0      289.13      325.47     84.88 o 
  14   1   0      111.29      137.85     80.71 o 
   0   2   0     4171.74     4875.96    363.73 o 
   1   2   0      137.55      184.21    263.05 o 
   2   2   0      763.35      274.69    211.64 o 
   3   2   0    19641.45    21656.90    215.99 o 
   4   2   0     4125.10     4474.22    154.74 o 
   5   2   0       29.44      131.44    155.58 o 
   6   2   0     7183.19     6537.08    133.29 o 
   7   2   0        2.88      -33.72    106.76 o 
   8   2   0      417.59      458.50     97.41 o 
   9   2   0      589.83      557.30     95.74 o 
  10   2   0      170.04      175.80     88.89 o 
  11   2   0      672.60      719.56     92.22 o 
  12   2   0      468.77      495.82     85.87 o 
  13   2   0     3343.14     3265.68     91.00 o 
  14   2   0       51.51      125.53     71.49 o 
   1   3   0     2702.98     2799.48    186.45 o 
   2   3   0    10065.71    10379.66    209.46 o 
   3   3   0      535.30      486.81    165.78 o 
   4   3   0      637.52      690.87    176.20 o 
   5   3   0        5.32       60.49    144.17 o 
   6   3   0     2790.90     2759.18    129.22 o 
   7   3   0      754.73      726.14    102.47 o 
   8   3   0      548.64      592.55    100.61 o 
   9   3   0     1166.91     1260.69     98.86 o 
  10   3   0     3232.85     3195.07     97.32 o 
  11   3   0        0.56       34.85     83.12 o 
  12   3   0      682.35      796.82     85.79 o 
  13   3   0      149.82      218.70     79.58 o 
  14   3   0      111.21      142.94     80.32 o 
   0   4   0     8500.87     8836.98    253.05 o 
   1   4   0      595.95      658.64    167.80 o 
   2   4   0     3457.90     3339.71    174.96 o 
   3   4   0      979.02      901.00    166.31 o 
   4   4   0      717.65      707.44    148.17 o 
   5   4   0       38.57      181.65    129.78 o 
   6   4   0     4263.48     4081.73    127.53 o 
   7   4   0     4409.08     4220.71    111.38 o 
   8   4   0       19.65       86.91     93.30 o 
   9   4   0       57.19      -20.19     86.48 o 
  10   4   0        4.15      127.95     95.49 o 
  11   4   0       43.34       50.92     90.84 o 
  12   4   0       45.87       -8.24     82.71 o 
  13   4   0       33.50      167.17     76.53 o 
  14   4   0        3.58      295.83    237.83 o 
   1   5   0      187.03      135.29    140.65 o 
   2   5   0      308.80      259.78    135.93 o 
   3   5   0     9892.74     9228.18    140.74 o 
   4   5   0     5745.00     5501.80    123.56 o 
   5   5   0     3872.65     3718.80    122.19 o 
   6   5   0      352.94      281.97    109.17 o 
   7   5   0      135.88       95.28    110.99 o 
   8   5   0     1146.28     1152.89    100.14 o 
   9   5   0      239.47      249.92     99.77 o 
  10   5   0       68.49       90.29     92.96 o 
  11   5   0      147.34      198.52     81.26 o 
  12   5   0       68.13       87.24     82.18 o 
  13   5   0      353.45      325.13     83.46 o 
   0   6   0     1938.95     1872.65    171.04 o 
   1   6   0     6653.17     6275.38    136.83 o 
   2   6   0     1793.15     1697.36    111.57 o 
   3   6   0     4991.65     4768.39    112.19 o 
   4   6   0      133.09      220.36    106.60 o 
   5   6   0      673.96      690.27    104.79 o 
   6   6   0     1334.17     1225.37    115.26 o 
   7   6   0      142.54      186.58    105.07 o 
   8   6   0      109.32      136.10    102.02 o 
   9   6   0     2062.18     2135.26    101.56 o 
  10   6   0      297.70      391.34     95.92 o 
  11   6   0      232.48      299.15     88.94 o 
  12   6   0        1.93       81.64     88.57 o 
   1   7   0      403.28      453.15    112.68 o 
   2   7   0      350.40      397.28    107.54 o 
   3   7   0       68.00      153.17    116.34 o 
   4   7   0      200.42      236.87    101.82 o 
   5   7   0     1459.12     1463.81    102.43 o 
   6   7   0     1371.31     1440.90     97.56 o 
   7   7   0     1135.00     1098.36     93.21 o 
   8   7   0     3647.16     3677.37    103.20 o 
   9   7   0      715.13      848.08     92.99 o 
  10   7   0       24.04       75.51     85.37 o 
  11   7   0      395.42      386.06     89.47 o 
   0   8   0     1347.59     1419.98    146.12 o 
   1   8   0      480.19      599.06    117.36 o 
   2   8   0      285.71      327.80    105.70 o 
   3   8   0      447.27      443.88    104.76 o 
   4   8   0        0.12       36.18    102.80 o 
   5   8   0      815.88      778.26    102.76 o 
   6   8   0     1020.19     1087.08     98.63 o 
   7   8   0       10.98        4.09     86.03 o 
   8   8   0        0.29       78.51     86.34 o 
   9   8   0      185.48      190.38     83.11 o 
  10   8   0      863.62      928.11     87.41 o 
   1   9   0       55.32      120.72    101.31 o 
   2   9   0     2139.77     2195.12    109.00 o 
   3   9   0       93.37      131.70     92.78 o 
   4   9   0     2579.27     2490.57     98.24 o 
   5   9   0      464.17      568.09     95.68 o 
   6   9   0      490.82      593.08     89.17 o 
   7   9   0      192.38      176.38     93.63 o 
   8   9   0        2.07      -40.48     81.15 o 
   9   9   0       12.62       32.04    106.92 o 
   0  10   0       63.71       85.59    172.84 o 
   1  10   0     1109.10     1201.46     98.69 o 
   2  10   0       52.07       52.84     92.36 o 
   3  10   0     1004.32     1116.67     97.17 o 
   4  10   0      339.04      379.90     87.39 o 
   5  10   0        3.42        4.50     87.19 o 
   6  10   0      356.43      321.06     91.70 o 
   7  10   0      935.17      708.75    250.60 o 
   1  11   0      687.18      717.98    107.20 o 
   2  11   0      222.86      276.07     92.03 o 
   3  11   0       90.39       70.77     94.74 o 
 -14   1   1      327.47      338.75     76.44 o 
 -13   1   1      204.72      284.19     84.30 o 
 -12   1   1      268.17      319.62     82.16 o 
 -11   1   1      456.71      468.97     93.47 o 
 -10   1   1      175.29      304.60     96.03 o 
  -9   1   1     2138.48     2056.61    100.37 o 
  -8   1   1      534.23      651.08     93.08 o 
  -7   1   1     2096.86     1872.98    117.98 o 
  -6   1   1       13.68      109.06    124.51 o 
  -5   1   1        2.72      112.70    139.12 o 
  -4   1   1    35796.96    38647.41    444.37 o 
  -3   1   1     1752.14     1778.01    170.44 o 
  -2   1   1     1768.73     2357.30    268.70 o 
  -1   1   1      562.32      839.18    275.97 o 
   0   1   1        1.87       59.34    265.07 o 
   1   1   1       23.70       19.75    242.07 o 
   2   1   1      841.51     1297.32    232.70 o 
   3   1   1      347.49      150.78    180.41 o 
   4   1   1     8149.94     8510.74    165.43 o 
   5   1   1     3036.61     3252.01    152.13 o 
   6   1   1     1988.95     2020.75    142.97 o 
   7   1   1      598.99      624.95    108.62 o 
   8   1   1       58.39      159.70     90.74 o 
   9   1   1     2013.60     2004.12     98.12 o 
  10   1   1      822.28      879.68     96.57 o 
  11   1   1      147.34      169.30     94.74 o 
  12   1   1      446.35      577.47     74.23 o 
  13   1   1      288.98      407.98     79.68 o 
  14   1   1       74.14      139.66     81.52 o 
 -14   2   1        5.56       13.17     74.53 o 
 -13   2   1       12.22        3.22     70.94 o 
 -12   2   1       34.98      118.65     86.18 o 
 -11   2   1     1753.29     1808.92     88.16 o 
 -10   2   1     2485.89     2499.37     95.53 o 
  -9   2   1     1192.20     1177.00     84.12 o 
  -8   2   1       18.80       88.86     93.59 o 
  -7   2   1     3177.49     2996.54    123.54 o 
  -6   2   1      646.14      504.01    133.17 o 
  -5   2   1     2684.19     2682.38    160.68 o 
  -4   2   1     1509.48     1573.12    148.73 o 
  -3   2   1    16965.93    18466.43    345.55 o 
  -2   2   1      233.06      105.26    208.02 o 
  -1   2   1     1922.50     2307.95    262.20 o 
   0   2   1       86.00      162.65    274.69 o 
   1   2   1      372.45      409.62    271.77 o 
   2   2   1     1627.68     1647.92    190.57 o 
   3   2   1     7572.47     7984.21    179.31 o 
   4   2   1     2049.01     2087.65    151.26 o 
   5   2   1       32.40      100.19    152.36 o 
   6   2   1       20.52        2.72    127.18 o 
   7   2   1     1854.89     1792.75    107.53 o 
   8   2   1      604.11      541.01    100.69 o 
   9   2   1       59.31       64.34     90.11 o 
  10   2   1      291.53      227.64     96.98 o 
  11   2   1      192.35      215.92     90.59 o 
  12   2   1       72.77       20.46     75.36 o 
  13   2   1      750.93      779.00     84.75 o 
  14   2   1      149.09      218.86     75.12 o 
 -14   3   1       39.12       74.18     79.99 o 
 -13   3   1      229.04      239.32     85.37 o 
 -12   3   1        7.85       25.12     83.70 o 
 -11   3   1      188.57      298.62     91.37 o 
 -10   3   1      754.47      742.29     97.79 o 
  -9   3   1        0.24       47.80     93.87 o 
  -8   3   1     1074.02     1052.94     97.84 o 
  -7   3   1     1678.86     1672.74    112.63 o 
  -6   3   1     5840.31     5471.66    124.26 o 
  -5   3   1     1468.00     1400.01    137.11 o 
  -4   3   1     1022.48      989.51    174.93 o 
  -3   3   1     1502.69     1452.60    168.57 o 
  -2   3   1      997.29     1008.59    167.13 o 
  -1   3   1       21.37       -4.33    166.76 o 
   0   3   1      906.85      966.09    168.20 o 
   1   3   1     1703.33     1658.19    176.36 o 
   2   3   1      158.45      107.87    171.59 o 
   3   3   1      126.33       36.69    156.70 o 
   4   3   1      547.21      619.63    152.24 o 
   5   3   1      662.44      617.90    138.13 o 
   6   3   1      575.21      465.15    121.71 o 
   7   3   1      742.78      773.42    101.29 o 
   8   3   1      562.32      621.49     93.56 o 
   9   3   1     1202.64     1156.29     95.06 o 
  10   3   1     1077.60     1154.88     96.93 o 
  11   3   1       17.81       25.16     85.42 o 
  12   3   1      410.29      374.50     86.78 o 
  13   3   1      266.23      227.07     71.53 o 
  14   3   1      172.09      149.11     74.77 o 
 -14   4   1     1568.51     1478.77    116.45 o 
 -13   4   1      512.43      506.73     85.71 o 
 -12   4   1       45.70       88.61     80.82 o 
 -11   4   1      623.79      720.30     91.22 o 
 -10   4   1       85.96      132.00     82.41 o 
  -9   4   1      198.13      255.14     87.95 o 
  -8   4   1      868.75      874.01    105.64 o 
  -7   4   1     5832.84     5664.83    122.10 o 
  -6   4   1    12347.75    11835.36    145.47 o 
  -5   4   1     8314.05     7974.84    149.66 o 
  -4   4   1       12.72       53.57    145.54 o 
  -3   4   1        6.09       65.12    143.23 o 
  -2   4   1     3929.44     3872.31    174.31 o 
  -1   4   1        5.99       92.98    150.70 o 
   0   4   1        2.33       88.75    154.08 o 
   1   4   1     8600.48     8784.09    195.80 o 
   2   4   1      175.87      276.47    169.17 o 
   3   4   1     9301.36     9228.22    189.71 o 
   4   4   1     3318.17     3064.11    150.48 o 
   5   4   1     3089.13     2973.32    136.96 o 
   6   4   1     3102.62     2961.37    116.35 o 
   7   4   1        0.50       66.53    100.76 o 
   8   4   1     1002.10     1147.18     99.83 o 
   9   4   1      360.00      329.47     90.77 o 
  10   4   1       15.51       90.56     93.65 o 
  11   4   1      165.47      118.83     90.00 o 
  12   4   1      255.96      240.34     79.83 o 
  13   4   1      455.15      326.81     82.22 o 
 -13   5   1     1021.83     1068.10     89.30 o 
 -12   5   1      271.35      303.84     85.23 o 
 -11   5   1      537.96      697.93     93.55 o 
 -10   5   1      982.55     1043.73     99.82 o 
  -9   5   1      542.09      556.85     96.27 o 
  -8   5   1     2566.65     2512.63    110.60 o 
  -7   5   1      798.06      794.94    112.71 o 
  -6   5   1       30.24      152.99    108.68 o 
  -5   5   1     3113.43     3006.16    121.39 o 
  -4   5   1       17.00      -38.03    111.73 o 
  -3   5   1    13241.60    12699.18    150.13 o 
  -2   5   1     6509.01     6188.82    157.48 o 
  -1   5   1      311.75      313.48    131.46 o 
   0   5   1     1720.62     1501.99    135.82 o 
   1   5   1     6198.62     6032.11    152.14 o 
   2   5   1      519.27      506.21    129.18 o 
   3   5   1      287.10      363.11    127.21 o 
   4   5   1      193.12      154.00    121.85 o 
   5   5   1     6138.08     5663.10    125.82 o 
   6   5   1     2103.03     1951.36    115.33 o 
   7   5   1     1326.22     1351.80    111.02 o 
   8   5   1      766.58      758.01    105.71 o 
   9   5   1       18.87       71.35     88.78 o 
  10   5   1       10.88      -11.25     85.99 o 
  11   5   1      825.01      899.46     87.56 o 
  12   5   1      202.13      289.76     83.71 o 
  13   5   1      502.00      513.96     82.48 o 
 -12   6   1        0.29        6.72     87.90 o 
 -11   6   1     1466.70     1464.49     86.52 o 
 -10   6   1     2172.45     2204.73     99.04 o 
  -9   6   1      181.24      220.28     93.93 o 
  -8   6   1     2357.50     2321.34    103.40 o 
  -7   6   1      170.79      173.95    102.98 o 
  -6   6   1      935.17      998.31    112.15 o 
  -5   6   1       79.07       36.05    105.21 o 
  -4   6   1       17.56      -10.08    105.04 o 
  -3   6   1      915.61      979.51    109.72 o 
  -2   6   1      727.11      715.86    114.49 o 
  -1   6   1     3450.74     3385.30    128.19 o 
   0   6   1     4497.14     4239.51    117.85 o 
   1   6   1     1497.90     1429.75    122.14 o 
   2   6   1     4113.89     3901.77    119.96 o 
   3   6   1      447.48      464.01    101.48 o 
   4   6   1     1915.78     1882.08    104.81 o 
   5   6   1      168.03      197.28    104.78 o 
   6   6   1      474.03      500.49    112.45 o 
   7   6   1       37.73       -7.27    101.02 o 
   8   6   1      838.95      887.24    103.94 o 
   9   6   1      511.31      543.90    100.52 o 
  10   6   1     1503.43     1448.14     95.32 o 
  11   6   1      839.57      968.09     93.34 o 
  12   6   1      629.04      657.06     84.25 o 
 -11   7   1      145.67      159.92     88.38 o 
 -10   7   1      146.84      189.00     88.93 o 
  -9   7   1       78.97      171.02     98.88 o 
  -8   7   1        8.12       26.71     95.82 o 
  -7   7   1     2031.68     2071.90     97.97 o 
  -6   7   1       29.77       45.93     96.58 o 
  -5   7   1      193.15      188.90     95.45 o 
  -4   7   1      264.10      350.50    103.92 o 
  -3   7   1      107.21      171.96    108.73 o 
  -2   7   1      308.71      307.33    119.88 o 
  -1   7   1     1422.72     1403.29    117.87 o 
   0   7   1      591.38      545.12    100.16 o 
   1   7   1      771.52     1600.48    379.71 o 
   2   7   1       71.25      135.61    115.19 o 
   3   7   1      229.19      225.81    104.06 o 
   4   7   1       17.04       46.01    108.01 o 
   5   7   1      527.42      549.48    100.66 o 
   6   7   1      344.06      289.05     96.62 o 
   7   7   1      415.29      505.24     97.36 o 
   8   7   1      539.99      549.26    100.92 o 
   9   7   1      600.56      676.11     97.00 o 
  10   7   1      123.55      152.47     86.94 o 
  11   7   1       45.85       89.84     90.99 o 
 -10   8   1       28.81       93.21     80.17 o 
  -9   8   1      361.68      490.19     87.33 o 
  -8   8   1       83.18      107.95     87.14 o 
  -7   8   1        6.23       72.41     89.64 o 
  -6   8   1      284.97      296.53     93.42 o 
  -5   8   1      988.00      960.15    100.16 o 
  -4   8   1        3.32      -18.21     94.75 o 
  -3   8   1       15.83        9.76    103.82 o 
  -2   8   1      710.10      810.98    109.11 o 
  -1   8   1      682.27      730.02    110.15 o 
   0   8   1      100.01      147.47    122.97 o 
   1   8   1        0.24       35.30    105.96 o 
   2   8   1     1367.44     1421.10    105.85 o 
   3   8   1      364.03      370.36     95.95 o 
   4   8   1       51.00       96.30     91.37 o 
   5   8   1     1177.37     1227.35    101.19 o 
   6   8   1       40.36       38.74     96.80 o 
   7   8   1       47.39       73.59     90.72 o 
   8   8   1       66.88       65.02     85.14 o 
   9   8   1      150.61      204.78     84.14 o 
  10   8   1       48.47       25.69     81.97 o 
  -9   9   1      383.33      335.06     90.73 o 
  -8   9   1      599.11      674.38     88.37 o 
  -7   9   1       25.70       28.36     91.93 o 
  -6   9   1        2.63      115.83     94.17 o 
  -5   9   1        4.63       78.74     86.17 o 
  -4   9   1     1550.49     1575.18     97.68 o 
  -3   9   1       69.92      139.71     94.91 o 
  -2   9   1      206.60      214.37    112.04 o 
  -1   9   1      497.88      521.15    107.79 o 
   0   9   1      138.37      181.41    109.45 o 
   1   9   1        0.90       43.02    101.50 o 
   2   9   1     1155.42     1192.68    110.22 o 
   3   9   1        0.33      148.17     97.09 o 
   4   9   1       64.48       87.12     92.71 o 
   5   9   1      463.85      522.01     92.30 o 
   6   9   1     1668.31     1703.31     95.55 o 
   7   9   1      223.23      175.82     89.59 o 
   8   9   1       42.22      119.55     84.68 o 
   9   9   1       36.12      -32.91    188.49 o 
  -7  10   1      145.64      299.63    167.08 o 
  -6  10   1      642.98      629.16     87.82 o 
  -5  10   1     1050.10      966.13     91.08 o 
  -4  10   1        0.76       34.37     86.72 o 
  -3  10   1       72.33      187.95     89.36 o 
  -2  10   1      123.42      172.51    100.70 o 
  -1  10   1       40.98       92.18    100.43 o 
   0  10   1       65.60      120.08    112.01 o 
   1  10   1       77.37      145.52     99.16 o 
   2  10   1      498.87      638.41    104.45 o 
   3  10   1      544.96      616.01     92.02 o 
   4  10   1      453.81      496.44     86.92 o 
   5  10   1        7.37       23.23     88.09 o 
   6  10   1       74.52      134.96     86.47 o 
   7  10   1      318.70      221.02    223.12 o 
  -3  11   1      302.80      291.25     96.24 o 
  -2  11   1       47.32       88.40    105.83 o 
  -1  11   1     1238.95     1229.27    113.23 o 
   0  11   1       33.67       80.68    100.12 o 
   1  11   1      143.78      229.94    101.93 o 
   2  11   1       10.53       58.10     88.77 o 
   3  11   1        0.10      -51.69     91.06 o 
 -15   0   2       97.72      404.66    222.65 o 
 -14   0   2      228.95      321.28    112.41 o 
 -13   0   2     2467.63     2472.77    124.79 o 
 -12   0   2     1922.32     2020.00    127.95 o 
 -11   0   2     4477.04     4520.01    143.11 o 
 -10   0   2     1696.68     1920.92    126.40 o 
  -9   0   2      133.70      148.62    125.90 o 
  -8   0   2      449.74      577.20    116.03 o 
  -7   0   2      181.92      241.97    158.68 o 
  -6   0   2    10660.68    10124.70    224.77 o 
  -5   0   2     6555.41     6564.10    219.82 o 
  -4   0   2    18721.18    19422.34    262.25 o 
  -3   0   2     2266.38     2411.03    277.77 o 
  -2   0   2     9490.96    12386.75    421.81 o 
  -1   0   2      108.88      209.40    355.43 o 
   1   0   2      121.03      243.92    351.61 o 
   3   0   2        1.82     -117.84    277.48 o 
   4   0   2     6879.78     7415.24    231.16 o 
   5   0   2     3339.58     3666.81    222.27 o 
   6   0   2     3281.55     3461.00    209.86 o 
   7   0   2      226.40      139.52    142.41 o 
   8   0   2     3506.45     3378.82    163.69 o 
   9   0   2      331.40      333.97    135.60 o 
  10   0   2     1573.69     1611.72    125.55 o 
  11   0   2       48.84       28.84    131.25 o 
  12   0   2     5019.85     5016.51    140.81 o 
  13   0   2      934.82      949.81    121.59 o 
  14   0   2       36.03       57.86    113.30 o 
 -14   1   2      390.00      414.78     77.78 o 
 -13   1   2      338.56      335.19     70.69 o 
 -12   1   2      630.68      626.16     86.00 o 
 -11   1   2      183.41      342.75     85.11 o 
 -10   1   2      969.44      966.59     97.58 o 
  -9   1   2     6399.73     5898.28    103.32 o 
  -8   1   2      181.96      203.27     99.68 o 
  -7   1   2     3212.85     2882.39    117.49 o 
  -6   1   2     1495.84     1301.34    130.11 o 
  -5   1   2      168.25      212.95    149.83 o 
  -4   1   2    17256.57    17888.97    187.77 o 
  -3   1   2      265.05      165.76    176.11 o 
  -2   1   2      287.48      468.10    227.57 o 
  -1   1   2     7208.74    10000.73    356.57 o 
   0   1   2      216.03      282.03    278.07 o 
   2   1   2      101.09      211.83    261.41 o 
   3   1   2       34.24       -9.28    183.45 o 
   4   1   2    25801.72    28320.55    550.07 o 
   5   1   2     4973.40     4962.66    147.55 o 
   6   1   2       58.89       86.92    137.69 o 
   7   1   2     1028.42     1059.92    109.77 o 
   8   1   2     2397.77     2328.71    101.29 o 
   9   1   2     3176.11     3005.40    103.52 o 
  10   1   2      121.83      193.47     89.62 o 
  11   1   2        0.17      134.70     82.07 o 
  12   1   2     1237.06     1241.39     84.70 o 
  13   1   2      826.06      906.88     84.55 o 
  14   1   2       10.13       39.98     80.99 o 
 -14   2   2      184.36      266.38     74.61 o 
 -13   2   2        2.41      141.50     83.47 o 
 -12   2   2       81.94      163.26     75.50 o 
 -11   2   2      444.22      433.87     84.16 o 
 -10   2   2     3154.80     3072.41     95.66 o 
  -9   2   2     1078.94     1058.52     94.65 o 
  -8   2   2     6046.31     5702.56     95.11 o 
  -7   2   2        6.78       54.48    103.84 o 
  -6   2   2      725.95      669.20    128.60 o 
  -5   2   2      201.36      238.35    154.09 o 
  -4   2   2     1907.29     1874.23    135.94 o 
  -3   2   2     6160.36     6187.96    186.47 o 
  -2   2   2     1112.05      840.29    214.62 o 
  -1   2   2      689.05      720.98    264.47 o 
   0   2   2      822.73      940.62    273.28 o 
   1   2   2     4051.11     4661.68    266.45 o 
   2   2   2     3967.75     3835.32    173.57 o 
   3   2   2     8741.07     9274.07    176.27 o 
   4   2   2        1.28      -15.66    149.79 o 
   5   2   2     7319.31     7706.28    165.83 o 
   6   2   2     1426.70     1203.02    120.39 o 
   7   2   2     1141.88     1141.39    101.68 o 
   8   2   2     2873.17     2731.76     96.82 o 
   9   2   2      916.99      945.93     99.08 o 
  10   2   2     1019.03     1058.37     91.89 o 
  11   2   2     3532.53     3545.19     97.58 o 
  12   2   2        4.95       84.64     85.17 o 
  13   2   2      313.53      377.23     81.13 o 
  14   2   2       28.43       65.80     80.04 o 
 -14   3   2     1444.27     1291.32     73.46 o 
 -13   3   2      103.54      159.17     84.36 o 
 -12   3   2     1394.01     1419.84     88.84 o 
 -11   3   2      739.30      847.40     87.79 o 
 -10   3   2     1425.75     1478.71    100.51 o 
  -9   3   2      320.69      389.32     90.59 o 
  -8   3   2      121.68      166.04     99.46 o 
  -7   3   2     3645.82     3508.63    117.62 o 
  -6   3   2       12.59       92.18    123.27 o 
  -5   3   2      687.59      633.72    152.20 o 
  -4   3   2     1343.49     1281.77    175.13 o 
  -3   3   2      511.38      520.25    156.27 o 
  -2   3   2    17588.43    18396.95    220.99 o 
  -1   3   2    11720.17    12524.80    198.12 o 
   0   3   2     3580.02     3824.92    185.29 o 
   1   3   2      405.52      311.26    168.95 o 
   2   3   2    14936.07    15838.02    209.74 o 
   3   3   2      498.58      558.13    149.50 o 
   4   3   2     4178.83     4328.29    161.82 o 
   5   3   2     1989.05     2001.44    139.47 o 
   6   3   2      133.10      267.85    119.77 o 
   7   3   2      348.29      349.82    106.73 o 
   8   3   2      805.67      768.85     94.09 o 
   9   3   2      218.89      308.24     98.65 o 
  10   3   2       18.99       25.49     94.99 o 
  11   3   2     1237.11     1273.68     84.32 o 
  12   3   2     1942.01     1913.19     83.57 o 
  13   3   2      118.36      130.47     80.93 o 
  14   3   2      967.97      924.87     81.47 o 
 -14   4   2       14.83      -36.26    129.43 o 
 -13   4   2      125.09      175.59     71.30 o 
 -12   4   2      138.28      163.03     84.50 o 
 -11   4   2      101.01      235.90     80.76 o 
 -10   4   2      571.60      522.20     95.38 o 
  -9   4   2      735.92      786.90     92.71 o 
  -8   4   2       80.16       82.57     91.00 o 
  -7   4   2      758.58      827.98    113.08 o 
  -6   4   2      711.49      731.78    120.80 o 
  -5   4   2      396.80      512.25    130.17 o 
  -4   4   2      509.63     1102.21    333.39 o 
  -3   4   2     1961.98     1873.21    150.73 o 
  -2   4   2     1175.75     1263.49    170.68 o 
  -1   4   2      107.02      143.00    157.97 o 
   0   4   2      226.89      386.91    161.66 o 
   1   4   2     2475.05     2525.18    181.83 o 
   2   4   2        1.47       72.15    164.99 o 
   3   4   2     2002.63     1920.52    146.36 o 
   4   4   2      227.05      210.48    121.92 o 
   5   4   2     6242.69     5910.89    142.55 o 
   6   4   2       97.28       38.89    107.93 o 
   7   4   2        6.55       18.19     93.70 o 
   8   4   2      174.66      198.21     92.52 o 
   9   4   2      575.85      665.24     81.03 o 
  10   4   2      193.44      205.88     94.04 o 
  11   4   2      184.71      136.90     81.59 o 
  12   4   2       14.84       68.05     82.68 o 
  13   4   2       70.73      172.31     81.39 o 
 -13   5   2      297.42      238.13     77.48 o 
 -12   5   2      340.34      284.45     89.33 o 
 -11   5   2     1246.37     1273.81     95.39 o 
 -10   5   2      254.74      160.73     93.92 o 
  -9   5   2     1459.33     1553.40    104.84 o 
  -8   5   2       17.60      102.33    104.93 o 
  -7   5   2        7.16       93.55    112.99 o 
  -6   5   2      622.60      674.20    109.18 o 
  -5   5   2     1749.69     1703.53    115.04 o 
  -4   5   2     1298.36     1201.71    114.16 o 
  -3   5   2      165.12      252.29    133.53 o 
  -2   5   2     5613.84     5507.83    140.59 o 
  -1   5   2    12233.50    11442.00    162.16 o 
   0   5   2      443.85      405.05    133.21 o 
   1   5   2     1230.44     1166.05    143.53 o 
   2   5   2     3745.20     3555.53    144.64 o 
   3   5   2      230.68      281.72    116.89 o 
   4   5   2      357.25      426.24    117.29 o 
   5   5   2      798.60      705.58    112.81 o 
   6   5   2     2429.50     2360.80    108.16 o 
   7   5   2     1575.92     1477.25    105.72 o 
   8   5   2      478.87      515.81    101.63 o 
   9   5   2     1944.09     1973.76     96.67 o 
  10   5   2      477.88      501.45     90.19 o 
  11   5   2        5.07       21.43     77.78 o 
  12   5   2      540.68      566.92     78.26 o 
  13   5   2       47.62       96.15     74.07 o 
 -12   6   2     2958.22     2966.97     96.60 o 
 -11   6   2       20.22       51.42     86.91 o 
 -10   6   2      512.85      607.97     92.92 o 
  -9   6   2       10.34       40.73     99.91 o 
  -8   6   2      143.85      183.55     98.63 o 
  -7   6   2      245.07      289.66    104.11 o 
  -6   6   2      901.43      966.54    104.45 o 
  -5   6   2      678.59      726.89    108.73 o 
  -4   6   2     6423.09     6030.50    117.02 o 
  -3   6   2       30.09       25.05    113.68 o 
  -2   6   2     2025.01     1980.79    117.55 o 
  -1   6   2      144.09      151.56    117.50 o 
   0   6   2     2418.46     2280.33    110.69 o 
   1   6   2      150.12      208.25    120.01 o 
   2   6   2     2454.05     2371.19    119.30 o 
   3   6   2       41.15       44.65    105.02 o 
   4   6   2      441.21      388.85    105.79 o 
   5   6   2     1352.50     1343.87    109.87 o 
   6   6   2        3.14       58.11    109.53 o 
   7   6   2      882.13      948.19    110.46 o 
   8   6   2      570.50      591.40    100.88 o 
   9   6   2      530.88      613.11     98.05 o 
  10   6   2      597.06      649.93     94.10 o 
  11   6   2      826.69      943.30     89.16 o 
  12   6   2      100.90      111.01     87.51 o 
 -11   7   2        9.49       48.47     87.30 o 
 -10   7   2       11.89       47.56     86.62 o 
  -9   7   2       94.97      151.08     91.78 o 
  -8   7   2        2.74      138.47     87.28 o 
  -7   7   2      641.72      697.15     92.79 o 
  -6   7   2      177.53      217.99     93.30 o 
  -5   7   2     2947.78     2899.60    101.16 o 
  -4   7   2     1289.29     1255.42    107.68 o 
  -3   7   2        4.92        9.03    109.24 o 
  -2   7   2       62.62       69.28    114.09 o 
  -1   7   2        9.04       51.45    111.82 o 
   0   7   2      128.89      159.10    107.26 o 
   1   7   2       37.94       84.30    112.09 o 
   2   7   2      392.18      416.46    112.24 o 
   3   7   2     1004.60      995.99    107.62 o 
   4   7   2      257.92      238.67    106.12 o 
   5   7   2     1353.25     1305.95    101.70 o 
   6   7   2       12.93       37.61     97.02 o 
   7   7   2     4167.22     4154.18    109.27 o 
   8   7   2        0.27       48.15     97.96 o 
   9   7   2      648.31      699.54     95.45 o 
  10   7   2      287.34      286.46     90.31 o 
  11   7   2      460.57      525.34     89.30 o 
 -10   8   2        5.92       13.83     81.66 o 
  -9   8   2       76.00       71.17     86.20 o 
  -8   8   2      955.62      961.32     91.16 o 
  -7   8   2       28.72       50.30     85.39 o 
  -6   8   2       30.04      171.39     93.59 o 
  -5   8   2       42.69       -7.28     93.13 o 
  -4   8   2     1163.91     1209.77    106.20 o 
  -3   8   2     1593.96     1607.83    106.27 o 
  -2   8   2      172.91      154.41    112.20 o 
  -1   8   2      136.93      155.03    108.94 o 
   0   8   2      569.62      699.17    103.04 o 
   1   8   2      916.74      926.24    105.32 o 
   2   8   2     1365.99     1430.23    109.83 o 
   3   8   2        9.18       44.15     96.03 o 
   4   8   2      210.85      275.46     98.60 o 
   5   8   2      413.22      456.24     93.95 o 
   6   8   2       17.55       63.04     96.88 o 
   7   8   2       40.12       67.52     90.07 o 
   8   8   2     3027.90     3068.51     92.74 o 
   9   8   2       37.91      108.34     83.76 o 
  10   8   2        2.03       57.62     91.64 o 
  -9   9   2       51.68        6.19     99.29 o 
  -8   9   2     1314.65     1316.93     89.29 o 
  -7   9   2        0.19        2.73     90.10 o 
  -6   9   2      526.00      501.92     95.76 o 
  -5   9   2        1.83       68.37     86.66 o 
  -4   9   2        0.90        6.91     88.02 o 
  -3   9   2      109.76      179.72     99.59 o 
  -2   9   2     3778.47     3860.99    116.49 o 
  -1   9   2      127.11      264.07    103.89 o 
   0   9   2     3609.01     3665.00    134.64 o 
   1   9   2       51.42       65.85     97.79 o 
   2   9   2     2309.13     2370.34    108.52 o 
   3   9   2      178.75      198.27     98.46 o 
   4   9   2        2.89       40.25     93.12 o 
   5   9   2       29.69      100.65     88.26 o 
   6   9   2      763.99      862.98     92.81 o 
   7   9   2       13.35        3.94     87.96 o 
   8   9   2     1047.60      913.84     87.78 o 
   9   9   2       61.28       60.50    181.58 o 
  -6  10   2       81.02      152.41     86.10 o 
  -5  10   2     4246.65     4384.43    100.73 o 
  -4  10   2        6.10       41.51     92.89 o 
  -3  10   2     1496.20     1487.73     97.61 o 
  -2  10   2       47.47       70.03    107.50 o 
  -1  10   2      205.05      228.26    104.57 o 
   0  10   2      108.32      138.58    102.83 o 
   1  10   2      120.92      189.82     90.24 o 
   2  10   2      457.59      461.83     95.81 o 
   3  10   2     3124.53     3229.25    106.38 o 
   4  10   2      179.25      118.35     94.37 o 
   5  10   2     3759.99     3811.27     95.82 o 
   6  10   2      414.29      438.34     84.48 o 
  -3  11   2      241.50      277.32     88.04 o 
  -2  11   2      650.34      660.11    100.99 o 
  -1  11   2       11.37        3.81     95.71 o 
   0  11   2      123.05      184.86    103.60 o 
   1  11   2        0.11      -18.39    113.38 o 
   2  11   2      466.11      444.81     89.90 o 
   3  11   2      854.07      795.52     92.95 o 
 -14   1   3       11.90      111.94     72.74 o 
 -13   1   3       26.87       39.90     78.10 o 
 -12   1   3     1048.90     1072.63     87.64 o 
 -11   1   3     1058.49     1137.17     82.15 o 
 -10   1   3       22.53       95.56     95.99 o 
  -9   1   3        8.38       60.64     80.93 o 
  -8   1   3      335.54      321.10     88.20 o 
  -7   1   3     2266.60     2110.21    117.04 o 
  -6   1   3     3673.86     3533.90    128.72 o 
  -5   1   3      414.25      519.49    134.26 o 
  -4   1   3       72.10       56.49    139.87 o 
  -3   1   3     3440.53     3502.49    182.94 o 
  -2   1   3     4227.26     4953.96    262.85 o 
  -1   1   3      829.71     1063.92    301.88 o 
   0   1   3      144.66      265.55    347.19 o 
   1   1   3     1663.55     2241.81    249.84 o 
   2   1   3      592.86      733.31    243.65 o 
   3   1   3      975.30      993.91    170.05 o 
   4   1   3    16282.33    17816.63    221.38 o 
   5   1   3      178.25      255.20    143.74 o 
   6   1   3      318.70      267.59    133.00 o 
   7   1   3     2476.08     2419.67    113.05 o 
   8   1   3     3695.33     3597.66    105.91 o 
   9   1   3       95.38      133.26     96.69 o 
  10   1   3      164.01      174.40     87.20 o 
  11   1   3        2.90      -41.52     87.74 o 
  12   1   3       60.13      123.77     83.13 o 
  13   1   3       11.74       32.45     77.47 o 
  14   1   3      683.37      638.60     83.12 o 
 -14   2   3      515.92      585.03     81.21 o 
 -13   2   3       22.72       52.38     77.13 o 
 -12   2   3      110.78      173.40     85.33 o 
 -11   2   3      493.91      585.72     84.37 o 
 -10   2   3       52.61       44.18     89.05 o 
  -9   2   3      170.94      195.34     89.08 o 
  -8   2   3     1526.57     1407.83     96.75 o 
  -7   2   3        0.05       49.10    100.76 o 
  -6   2   3     1617.80     1524.20    130.21 o 
  -5   2   3     1847.91     1686.37    136.29 o 
  -4   2   3       83.51      107.50    147.91 o 
  -3   2   3     4807.42     4938.10    175.87 o 
  -2   2   3     1731.96     1797.65    207.13 o 
  -1   2   3      308.85      120.37    232.71 o 
   0   2   3       82.42       65.63    212.40 o 
   1   2   3      224.78       82.25    195.97 o 
   2   2   3      185.05       99.89    176.19 o 
   3   2   3       57.32      156.71    140.80 o 
   4   2   3     1002.81     1124.83    152.36 o 
   5   2   3     5131.06     5227.44    149.57 o 
   6   2   3       28.75      100.81    118.67 o 
   7   2   3       11.34      -18.55    103.09 o 
   8   2   3      477.94      444.61    100.50 o 
   9   2   3      654.22      571.75    101.61 o 
  10   2   3      890.13      883.38     97.53 o 
  11   2   3      186.95      153.10     78.23 o 
  12   2   3      887.33      885.29     87.42 o 
  13   2   3       26.26       88.70     82.45 o 
  14   2   3       33.62       73.13     68.65 o 
 -14   3   3       21.69      108.38     79.43 o 
 -13   3   3      905.65      844.10     86.88 o 
 -12   3   3      177.71      355.15     84.42 o 
 -11   3   3       54.13      109.46     90.90 o 
 -10   3   3      402.45      473.45     92.65 o 
  -9   3   3      422.32      478.07     96.41 o 
  -8   3   3     1497.27     1457.45    103.89 o 
  -7   3   3     2521.44     2359.27    107.52 o 
  -6   3   3     5979.90     5871.60    133.70 o 
  -5   3   3     1763.46     1716.92    148.40 o 
  -4   3   3     1384.94     1366.14    159.13 o 
  -3   3   3      318.14      354.42    170.92 o 
  -2   3   3     2244.37     2368.93    164.59 o 
  -1   3   3      336.06      220.63    154.37 o 
   0   3   3     3664.50     3887.81    174.89 o 
   1   3   3    58506.19    61573.34    627.82 o 
   2   3   3    18186.58    18878.15    214.72 o 
   3   3   3      608.50      648.82    149.29 o 
   4   3   3      507.86      634.93    156.06 o 
   5   3   3     2227.78     1930.68    130.68 o 
   6   3   3      387.25      357.11    111.45 o 
   7   3   3     1001.64      955.77     92.97 o 
   8   3   3       77.83      211.71     97.93 o 
   9   3   3      481.99      477.60    101.00 o 
  10   3   3      975.71      947.12     84.72 o 
  11   3   3      254.76      341.82     89.90 o 
  12   3   3       45.11      109.57     75.51 o 
  13   3   3     1236.88     1307.56     83.19 o 
  14   3   3       55.95       84.62     67.86 o 
 -14   4   3      112.99      145.24    159.12 o 
 -13   4   3      559.65      570.90     80.17 o 
 -12   4   3      636.45      638.57     81.56 o 
 -11   4   3        0.64       74.67     89.36 o 
 -10   4   3      470.65      508.41     82.91 o 
  -9   4   3     2526.87     2487.07     97.58 o 
  -8   4   3     1116.70     1218.09    106.30 o 
  -7   4   3      134.24      103.35    103.23 o 
  -6   4   3     3185.10     3089.34    122.03 o 
  -5   4   3     6082.94     5640.28    142.90 o 
  -4   4   3     1750.05     1579.23    141.92 o 
  -3   4   3     1750.01     1732.75    156.11 o 
  -2   4   3       33.31      129.66    171.38 o 
  -1   4   3     3658.22     3702.73    162.96 o 
   0   4   3     1557.08     1608.25    171.29 o 
   1   4   3     7345.55     7592.43    200.48 o 
   2   4   3     2335.48     2115.41    169.54 o 
   3   4   3     1067.17      919.22    155.42 o 
   4   4   3      180.01      156.56    132.92 o 
   5   4   3     2111.79     2079.21    124.59 o 
   6   4   3     3437.08     3332.91    111.16 o 
   7   4   3     4838.43     4621.17    111.73 o 
   8   4   3     1204.24     1202.14     93.62 o 
   9   4   3     3050.27     2979.16     95.79 o 
  10   4   3      141.42      150.59     93.35 o 
  11   4   3        0.25       62.86     87.13 o 
  12   4   3       24.77       32.43     83.34 o 
  13   4   3       37.25       44.61     79.41 o 
 -13   5   3      251.96      301.09     81.95 o 
 -12   5   3      494.20      406.08     90.45 o 
 -11   5   3       31.08       51.40     91.32 o 
 -10   5   3      167.75      187.59     91.48 o 
  -9   5   3      248.60      340.12    100.91 o 
  -8   5   3     2214.68     2210.11    103.26 o 
  -7   5   3      419.19      525.81    115.23 o 
  -6   5   3     4048.14     3904.62    119.66 o 
  -5   5   3      771.88      783.43    111.98 o 
  -4   5   3      138.50      140.30    107.66 o 
  -3   5   3     3484.07     3322.87    134.82 o 
  -2   5   3      255.24      265.28    128.95 o 
  -1   5   3      777.03      669.66    130.83 o 
   0   5   3     4450.64     4289.93    148.18 o 
   1   5   3     1964.32     1704.75    148.72 o 
   2   5   3     1286.45     1234.77    131.99 o 
   3   5   3     1885.51     1812.30    124.17 o 
   4   5   3      537.11      532.74    120.09 o 
   5   5   3     2450.86     2227.32    103.77 o 
   6   5   3      121.58      221.91    111.18 o 
   7   5   3        9.41       62.08    108.04 o 
   8   5   3      622.74      643.20     98.37 o 
   9   5   3     1383.50     1427.82     99.04 o 
  10   5   3     1411.91     1476.43     94.78 o 
  11   5   3       16.42      -53.20     79.02 o 
  12   5   3      128.08      193.30     82.60 o 
  13   5   3      962.56      813.52     82.77 o 
 -12   6   3      366.01      341.72     89.32 o 
 -11   6   3      607.77      592.13     83.07 o 
 -10   6   3      136.35      201.47     87.02 o 
  -9   6   3     1448.79     1380.51    102.53 o 
  -8   6   3       95.92      182.36     97.95 o 
  -7   6   3      133.68      139.44    101.58 o 
  -6   6   3       67.22      150.42    100.50 o 
  -5   6   3     1092.31     1134.74    104.02 o 
  -4   6   3     1304.15     1212.82    108.26 o 
  -3   6   3       78.14      102.12    107.69 o 
  -2   6   3     4539.63     4315.10    124.56 o 
  -1   6   3     1708.02     1568.80    113.82 o 
   0   6   3     1156.94     1165.92    111.28 o 
   1   6   3      268.08      287.97    118.62 o 
   2   6   3       21.01       44.93    110.77 o 
   3   6   3     1883.46     1878.05    110.71 o 
   4   6   3       16.61       90.44    105.84 o 
   5   6   3      103.64      112.45    102.31 o 
   6   6   3     1768.22     1759.06    113.18 o 
   7   6   3       62.87      197.39    106.96 o 
   8   6   3     1321.26     1338.94    102.06 o 
   9   6   3      315.53      398.07     88.41 o 
  10   6   3      897.06     1014.10     92.84 o 
  11   6   3      362.75      343.95     92.13 o 
  12   6   3       61.09       57.08     83.77 o 
 -11   7   3        3.47       84.73     86.37 o 
 -10   7   3       33.38      -54.53     87.54 o 
  -9   7   3      367.30      395.75     94.22 o 
  -8   7   3      230.88      292.33     90.08 o 
  -7   7   3      492.71      503.69     91.98 o 
  -6   7   3       39.81       73.94     94.77 o 
  -5   7   3       97.41      113.71     96.52 o 
  -4   7   3      864.06      892.03    104.70 o 
  -3   7   3     1018.01     1004.95    115.86 o 
  -2   7   3     1242.44     1221.00    119.42 o 
  -1   7   3        7.93       -9.99    113.64 o 
   0   7   3      578.03      517.31    114.19 o 
   1   7   3      145.60      161.29    110.75 o 
   2   7   3       57.90       40.28    104.66 o 
   3   7   3       56.55      137.49    103.43 o 
   4   7   3        5.17      -39.19    101.30 o 
   5   7   3        0.27      -52.11     99.14 o 
   6   7   3      102.93       80.18     98.68 o 
   7   7   3     2671.95     2603.13    101.16 o 
   8   7   3       16.65       69.30     98.36 o 
   9   7   3       70.90      134.33     91.72 o 
  10   7   3      361.41      354.71     91.25 o 
  11   7   3      359.44      409.48     91.82 o 
 -10   8   3        5.03       84.43     86.11 o 
  -9   8   3       39.09       62.99     85.81 o 
  -8   8   3      118.65      137.85     91.61 o 
  -7   8   3       16.34       51.57     88.58 o 
  -6   8   3       61.58      142.80     94.15 o 
  -5   8   3       81.91      126.90     94.13 o 
  -4   8   3     2816.04     2812.33    103.52 o 
  -3   8   3     1531.81     1509.61    110.89 o 
  -2   8   3     1324.02     1226.61    108.97 o 
  -1   8   3       36.39       69.43    101.91 o 
   0   8   3       32.19       25.67    106.78 o 
   1   8   3      109.60      131.83    104.36 o 
   2   8   3        1.79       46.27     97.52 o 
   3   8   3      264.84      349.73     97.12 o 
   4   8   3     1513.65     1573.14    101.41 o 
   5   8   3       68.26       57.11     98.22 o 
   6   8   3     1045.24     1093.42     99.26 o 
   7   8   3      643.34      669.89     91.39 o 
   8   8   3       60.54      119.81     86.67 o 
   9   8   3       69.28       86.32     89.10 o 
  10   8   3       47.59       29.32     88.00 o 
  -9   9   3     1100.01      953.74    300.81 o 
  -8   9   3      190.33      151.23     82.93 o 
  -7   9   3      143.04      245.04     83.32 o 
  -6   9   3      512.60      535.75     88.06 o 
  -5   9   3       27.54      130.26     89.80 o 
  -4   9   3       36.72       78.95     94.84 o 
  -3   9   3      249.00      272.21    100.94 o 
  -2   9   3     1071.79     1121.42    103.24 o 
  -1   9   3     1398.31     1440.37    113.78 o 
   0   9   3      357.97      345.06    102.38 o 
   1   9   3      529.98      539.70    102.70 o 
   2   9   3      168.76      297.70     92.36 o 
   3   9   3       34.33       93.91     96.04 o 
   4   9   3     3832.24     3901.87    103.18 o 
   5   9   3       19.18       31.70     92.27 o 
   6   9   3       35.30       77.96     86.69 o 
   7   9   3        0.21       -8.77     84.95 o 
   8   9   3        4.26      -55.14     84.06 o 
  -6  10   3      359.58      383.89     93.11 o 
  -5  10   3        3.97        0.40     94.81 o 
  -4  10   3      131.16      140.60     91.98 o 
  -3  10   3     1066.39     1174.99    101.89 o 
  -2  10   3        0.06       50.87    110.60 o 
  -1  10   3      495.87      557.55    102.52 o 
   0  10   3      550.16      626.71    105.75 o 
   1  10   3        0.97       25.39    102.69 o 
   2  10   3      133.11      125.75     93.99 o 
   3  10   3      173.25      294.69     93.03 o 
   4  10   3      286.73      297.33     93.99 o 
   5  10   3      651.23      673.82     91.43 o 
   6  10   3      134.13      174.88     82.26 o 
  -3  11   3       32.83      181.50    114.43 o 
  -2  11   3      353.10      367.30     99.51 o 
  -1  11   3      204.94      204.90     98.92 o 
   0  11   3      610.83      747.98    111.08 o 
   1  11   3     1959.50     2093.22    104.80 o 
   2  11   3       19.24       64.39     86.91 o 
   3  11   3       79.70      198.01    183.62 o 
 -14   0   4      713.36      809.51    104.42 o 
 -13   0   4      793.05      754.64    119.29 o 
 -12   0   4       34.03      -24.08    117.36 o 
 -11   0   4     1065.24     1105.09    127.85 o 
 -10   0   4     5085.50     4688.62    150.09 o 
  -9   0   4       63.62      165.91    135.32 o 
  -8   0   4     6388.76     5850.71    153.62 o 
  -7   0   4     2827.62     2880.34    160.81 o 
  -6   0   4       85.37       49.93    152.80 o 
  -5   0   4     8708.00     8891.62    236.18 o 
  -4   0   4     8703.71     8615.60    209.89 o 
  -3   0   4      110.23       66.62    221.61 o 
  -2   0   4     8659.15    10498.36    373.35 o 
  -1   0   4       39.86      302.62    529.89 o 
   1   0   4     1099.79     1583.52    365.64 o 
   2   0   4     8724.40    11385.38    351.15 o 
   3   0   4      149.97       75.83    236.00 o 
   4   0   4      637.74      559.00    187.43 o 
   5   0   4     1740.60     1870.09    229.29 o 
   6   0   4      543.35      590.14    192.83 o 
   7   0   4     2129.96     2110.30    171.71 o 
   8   0   4     1015.73      917.06    147.38 o 
   9   0   4     2433.72     2294.41    145.44 o 
  10   0   4     9150.55     8679.80    174.33 o 
  11   0   4      370.41      360.30    121.16 o 
  12   0   4       10.19       24.18    124.51 o 
  13   0   4      243.66      308.72    122.03 o 
  14   0   4       24.83       79.28    102.61 o 
 -14   1   4       17.40      122.59     70.91 o 
 -13   1   4      119.90       91.37     70.90 o 
 -12   1   4      237.66      306.67     85.01 o 
 -11   1   4     2957.12     2987.73     92.92 o 
 -10   1   4      852.77      850.97     90.46 o 
  -9   1   4      934.84      965.26     84.48 o 
  -8   1   4      263.06      414.71    101.81 o 
  -7   1   4     2539.30     2395.10    104.14 o 
  -6   1   4      369.53      341.17    123.78 o 
  -5   1   4     1338.47     1352.90    138.44 o 
  -4   1   4     2582.25     2701.93    151.03 o 
  -3   1   4    18819.53    19877.24    212.62 o 
  -2   1   4     1133.20      888.45    224.56 o 
  -1   1   4    16320.35    20150.79    346.78 o 
   0   1   4       59.36      120.87    242.30 o 
   1   1   4    10288.48    13184.00    288.12 o 
   2   1   4       19.06      -50.86    204.56 o 
   3   1   4    43508.35    49616.64    964.84 o 
   4   1   4     3276.86     3677.98    154.74 o 
   5   1   4      115.16      155.30    150.29 o 
   6   1   4     2588.34     2558.18    133.08 o 
   7   1   4     2252.82     2266.88    111.24 o 
   8   1   4     1112.59     1135.46    102.80 o 
   9   1   4        0.02      -50.01     79.09 o 
  10   1   4        0.49       34.01     94.09 o 
  11   1   4     2058.81     2029.04     95.80 o 
  12   1   4       44.75       49.52     80.98 o 
  13   1   4        0.07      -40.50     80.46 o 
  14   1   4      914.56      812.33     79.03 o 
 -14   2   4      164.62      260.16     79.44 o 
 -13   2   4      101.97      124.80     79.84 o 
 -12   2   4      926.11      995.75     82.69 o 
 -11   2   4        6.09      140.05     80.40 o 
 -10   2   4      468.08      566.18     94.82 o 
  -9   2   4       36.45       98.78     86.65 o 
  -8   2   4     5179.33     4819.94    102.75 o 
  -7   2   4      182.55      211.68    107.54 o 
  -6   2   4      130.32       54.13    114.88 o 
  -5   2   4      210.57      229.23    139.58 o 
  -4   2   4        7.86      -71.17    166.30 o 
  -3   2   4    15313.47    16087.66    209.00 o 
  -2   2   4     8326.25     8583.49    218.22 o 
  -1   2   4      525.39      497.30    198.78 o 
   0   2   4     3462.37     2886.15    264.71 o 
   1   2   4      375.40      447.45    197.93 o 
   2   2   4     1375.78     1138.91    169.23 o 
   3   2   4     1115.85     1329.35    145.98 o 
   4   2   4      397.01      416.17    140.87 o 
   5   2   4     1321.35     1328.00    128.70 o 
   6   2   4       91.62      123.48    101.52 o 
   7   2   4      112.71       83.00     92.64 o 
   8   2   4       14.12       63.51     87.78 o 
   9   2   4      110.62       93.56     98.72 o 
  10   2   4       75.01      111.39     94.93 o 
  11   2   4     3751.44     3624.80     88.94 o 
  12   2   4        0.17      -25.16     75.21 o 
  13   2   4     3476.65     3327.97     87.92 o 
  14   2   4       59.77      104.75     79.77 o 
 -14   3   4      466.69      361.77     76.43 o 
 -13   3   4       33.74       66.38     80.08 o 
 -12   3   4     1146.72     1249.55     88.90 o 
 -11   3   4      242.79      360.08     91.19 o 
 -10   3   4     1633.33     1649.71     94.48 o 
  -9   3   4     2946.15     2942.76    104.36 o 
  -8   3   4      273.98      240.41     98.23 o 
  -7   3   4     2562.21     2456.56    102.33 o 
  -6   3   4      756.09      692.15    118.26 o 
  -5   3   4     1583.19     1401.51    132.86 o 
  -4   3   4       24.04      162.45    160.51 o 
  -3   3   4      683.73      789.96    185.12 o 
  -2   3   4       42.42      -46.56    166.83 o 
  -1   3   4     3755.09     3894.29    158.28 o 
   0   3   4     1019.64      891.11    154.24 o 
   1   3   4     4701.12     4830.12    181.92 o 
   2   3   4     6229.80     6291.06    186.26 o 
   3   3   4      400.72      412.18    155.95 o 
   4   3   4     1084.45     3795.45   1040.89 o 
   5   3   4      945.70      786.63    121.62 o 
   6   3   4     1515.43     1381.17    109.98 o 
   7   3   4     2021.65     1939.41    105.05 o 
   8   3   4     1061.26     1133.08    102.96 o 
   9   3   4      232.33      241.70     98.85 o 
  10   3   4     4223.85     4109.79     99.06 o 
  11   3   4     1192.81     1254.46     90.36 o 
  12   3   4      483.63      532.83     84.65 o 
  13   3   4        4.31      -43.73     80.29 o 
  14   3   4     1250.12     1099.19     77.02 o 
 -13   4   4       24.76       49.51     80.16 o 
 -12   4   4        1.62      -32.34     80.51 o 
 -11   4   4     1146.89     1270.34     92.82 o 
 -10   4   4      405.26      469.06     99.71 o 
  -9   4   4      350.51      404.69     97.24 o 
  -8   4   4       76.36       37.61    107.55 o 
  -7   4   4     1962.55     1960.42    113.81 o 
  -6   4   4      212.84      295.89    115.03 o 
  -5   4   4      224.48      208.93    109.82 o 
  -4   4   4      401.33      470.62    144.75 o 
  -3   4   4     6720.04     6418.34    170.20 o 
  -2   4   4     4640.00     4677.57    178.55 o 
  -1   4   4     6402.53     6304.01    177.13 o 
   0   4   4     1079.09     1107.81    173.99 o 
   1   4   4     1559.90     1459.65    182.36 o 
   2   4   4       10.15       71.91    160.98 o 
   3   4   4      327.39      319.64    152.75 o 
   4   4   4       26.92        5.11    136.62 o 
   5   4   4     6027.19     5558.66    112.29 o 
   6   4   4      108.05       75.19     90.04 o 
   7   4   4      331.54      361.93     97.53 o 
   8   4   4       68.58      161.77     87.69 o 
   9   4   4       71.25      150.29     90.99 o 
  10   4   4       58.27       46.53     91.26 o 
  11   4   4      307.58      324.77     87.14 o 
  12   4   4       57.54      144.92     83.99 o 
  13   4   4      535.69      493.61     82.10 o 
 -13   5   4      340.79      401.96     85.80 o 
 -12   5   4       27.60       92.30     83.33 o 
 -11   5   4      134.55      233.15     91.28 o 
 -10   5   4      220.66      279.97    100.17 o 
  -9   5   4     1610.45     1649.82    101.03 o 
  -8   5   4       11.10       15.25    104.10 o 
  -7   5   4      754.70      690.08    115.40 o 
  -6   5   4     3351.38     3231.12    118.16 o 
  -5   5   4      442.43      422.70    104.85 o 
  -4   5   4     6092.98     5875.87    120.89 o 
  -3   5   4     2797.70     2669.20    126.40 o 
  -2   5   4     5035.90     4792.04    144.26 o 
  -1   5   4      245.32      228.67    135.37 o 
   0   5   4     1476.15     1375.82    140.77 o 
   1   5   4     4858.75     4674.28    157.65 o 
   2   5   4      892.12      831.56    133.38 o 
   3   5   4     5236.41     4935.79    134.29 o 
   4   5   4     2086.70     2028.17    122.49 o 
   5   5   4     1625.44     1625.09    114.18 o 
   6   5   4      476.41      516.97    107.28 o 
   7   5   4      926.41      875.19    108.08 o 
   8   5   4     1640.92     1558.21     97.50 o 
   9   5   4      250.22      191.99     86.35 o 
  10   5   4      375.69      329.97     87.08 o 
  11   5   4      265.55      303.76     86.34 o 
  12   5   4      502.19      405.47     74.23 o 
  13   5   4       46.08      116.73     80.32 o 
 -12   6   4       23.33       92.79     86.48 o 
 -11   6   4       90.89      191.35     87.78 o 
 -10   6   4     1132.12     1234.01     94.35 o 
  -9   6   4      305.46      339.06    100.15 o 
  -8   6   4       63.07      125.58    101.07 o 
  -7   6   4      379.46      410.94    102.92 o 
  -6   6   4      328.47      382.05    101.48 o 
  -5   6   4      805.29      743.28    106.55 o 
  -4   6   4       11.23       10.57     99.54 o 
  -3   6   4      160.09      143.02    108.60 o 
  -2   6   4     4899.33     4686.57    127.34 o 
  -1   6   4       42.59       78.90    108.28 o 
   0   6   4     2499.51     2315.27    123.59 o 
   1   6   4      299.02      343.05    122.72 o 
   2   6   4        1.56      -15.28    111.13 o 
   3   6   4      209.61      177.32    109.65 o 
   4   6   4      387.80      389.91    108.65 o 
   5   6   4       35.24       80.07     99.27 o 
   6   6   4     2069.14     2037.68    115.06 o 
   7   6   4     1233.06     1348.76    105.49 o 
   8   6   4     2020.74     2045.88     94.84 o 
   9   6   4     1457.93     1349.11    102.96 o 
  10   6   4        4.94       31.67     93.29 o 
  11   6   4     1064.18     1069.07     87.00 o 
  12   6   4      444.69      492.34     89.35 o 
 -11   7   4      127.21      103.30     86.45 o 
 -10   7   4        0.14        5.75     86.82 o 
  -9   7   4      117.51       74.70     94.21 o 
  -8   7   4       18.56      150.65     87.58 o 
  -7   7   4      188.39      234.96     90.86 o 
  -6   7   4     1691.68     1698.28    101.99 o 
  -5   7   4      894.39      920.50     98.23 o 
  -4   7   4        7.02       58.59    106.67 o 
  -3   7   4      207.86      364.73    117.06 o 
  -2   7   4       67.20       54.37    110.42 o 
  -1   7   4     1237.67     1220.55    116.82 o 
   0   7   4      311.85      368.56    112.41 o 
   1   7   4      835.19      887.89    117.01 o 
   2   7   4     1052.12     1111.96    112.21 o 
   3   7   4      366.11      426.47    109.77 o 
   4   7   4     1145.25     1242.85     98.26 o 
   5   7   4       72.06      115.52     97.06 o 
   6   7   4      301.60      370.50    100.97 o 
   7   7   4     1663.02     1584.69    107.12 o 
   8   7   4      378.77      443.05     92.38 o 
   9   7   4     2202.29     2190.48    102.02 o 
  10   7   4      202.07      191.72     85.50 o 
  11   7   4      126.80      140.13     82.72 o 
 -10   8   4       22.14       59.55     80.51 o 
  -9   8   4      428.83      452.14     86.20 o 
  -8   8   4      262.91      355.34     92.21 o 
  -7   8   4       23.42       76.08     89.37 o 
  -6   8   4      517.37      659.93     94.38 o 
  -5   8   4     1943.09     2012.11     98.14 o 
  -4   8   4     1840.17     1815.59    103.00 o 
  -3   8   4       39.46       61.51    108.98 o 
  -2   8   4     1036.93     1023.32    108.69 o 
  -1   8   4     1459.26     1434.65    109.78 o 
   0   8   4     1063.63     1098.36    107.20 o 
   1   8   4       66.77      124.91    106.48 o 
   2   8   4       90.06       88.05     98.77 o 
   3   8   4      341.37      329.67     96.97 o 
   4   8   4      549.64      552.40    100.11 o 
   5   8   4      300.16      421.65     98.44 o 
   6   8   4     2227.96     2268.80     99.13 o 
   7   8   4      422.79      463.02     87.65 o 
   8   8   4       60.03      125.38     82.44 o 
   9   8   4       12.72       -5.84     79.56 o 
  10   8   4      930.41      900.35     92.22 o 
  -8   9   4      496.02      518.30     85.97 o 
  -7   9   4       81.98      137.87     88.00 o 
  -6   9   4     1640.08     1642.41     93.42 o 
  -5   9   4        0.55       40.43     90.40 o 
  -4   9   4     1635.84     1661.36     94.91 o 
  -3   9   4        1.11      -15.98     95.38 o 
  -2   9   4     1401.68     1443.41    104.65 o 
  -1   9   4      559.81      652.06    105.37 o 
   0   9   4      823.68      950.11    103.25 o 
   1   9   4      584.39      620.03    105.80 o 
   2   9   4     1650.25     1766.73    100.55 o 
   3   9   4      103.15      168.11     96.83 o 
   4   9   4      569.34      614.82     92.73 o 
   5   9   4       44.12      154.28     87.87 o 
   6   9   4      552.88      544.61     90.22 o 
   7   9   4      248.71      212.60     89.12 o 
   8   9   4       43.34        4.39     84.62 o 
  -6  10   4     1126.95     1136.30     95.53 o 
  -5  10   4        1.14       48.35     90.70 o 
  -4  10   4        5.04       -8.12     96.11 o 
  -3  10   4     1116.09     1062.06    103.84 o 
  -2  10   4      123.66      184.05    103.37 o 
  -1  10   4     1650.56     1775.39    112.72 o 
   0  10   4      370.38      319.51    115.59 o 
   1  10   4     2413.77     2476.58     99.99 o 
   2  10   4      581.16      592.61     94.59 o 
   3  10   4      263.26      254.61     95.11 o 
   4  10   4       76.35      107.75     89.66 o 
   5  10   4      489.73      431.83     85.09 o 
   6  10   4       30.03       71.49     87.23 o 
  -2  11   4        9.40       45.00     99.54 o 
  -1  11   4       20.37       18.44     97.63 o 
   0  11   4       61.60       72.08    102.74 o 
   1  11   4      758.18      675.50    101.40 o 
   2  11   4       11.78       58.23     88.20 o 
 -14   1   5      774.17      685.12     81.64 o 
 -13   1   5      244.29      245.95     74.45 o 
 -12   1   5       86.16      136.86     74.67 o 
 -11   1   5      386.52      397.45     83.43 o 
 -10   1   5       35.79      153.95     94.08 o 
  -9   1   5      509.60      559.54     89.37 o 
  -8   1   5      457.71      438.40     94.03 o 
  -7   1   5     6543.83     6343.09    118.25 o 
  -6   1   5     1968.48     1730.56    110.49 o 
  -5   1   5      382.09      356.63    139.43 o 
  -4   1   5     4822.16     4909.28    157.24 o 
  -3   1   5      621.88      455.17    164.11 o 
  -2   1   5     2238.16     2410.81    230.29 o 
  -1   1   5     1684.40     1771.75    258.36 o 
   0   1   5        5.89       96.54    261.44 o 
   1   1   5     1431.58     1474.86    190.31 o 
   2   1   5      317.04      254.08    178.26 o 
   3   1   5     4570.65     4965.29    166.02 o 
   4   1   5      251.83      428.05    153.17 o 
   5   1   5     3701.75     4018.25    165.06 o 
   6   1   5    10216.75    10435.89    168.43 o 
   7   1   5     1606.17     1661.77    107.06 o 
   8   1   5       26.95       56.36     98.52 o 
   9   1   5     2684.12     2629.14    101.77 o 
  10   1   5       85.83      145.47     95.22 o 
  11   1   5     1159.07     1144.41     83.49 o 
  12   1   5     1030.20      984.66     81.96 o 
  13   1   5      326.78      320.01     84.48 o 
  14   1   5      245.11      235.15     76.39 o 
 -14   2   5        0.17       66.00     79.26 o 
 -13   2   5        2.03       69.10     83.76 o 
 -12   2   5       76.89       62.63     71.30 o 
 -11   2   5      692.70      794.01     91.76 o 
 -10   2   5      434.43      482.77     84.45 o 
  -9   2   5      312.09      365.65     89.00 o 
  -8   2   5       85.22       80.02     99.28 o 
  -7   2   5       20.08      112.89    105.03 o 
  -6   2   5     1869.61     1836.66    126.53 o 
  -5   2   5     2310.81     2254.06    158.29 o 
  -4   2   5     3417.31     3593.92    172.25 o 
  -3   2   5     1290.59     1281.04    129.46 o 
  -2   2   5     4965.49     5073.24    183.31 o 
  -1   2   5    19157.01    20380.37    238.77 o 
   0   2   5     8972.11     9176.90    334.38 o 
   1   2   5      208.34      166.15    190.96 o 
   2   2   5     1160.25     1234.18    158.34 o 
   3   2   5     2543.12     2669.73    152.08 o 
   4   2   5       23.20      129.80    155.18 o 
   5   2   5     3470.35     3201.88    125.26 o 
   6   2   5    13283.51    12853.89    141.73 o 
   7   2   5     4491.59     4386.78    120.35 o 
   8   2   5      137.01      218.95    101.09 o 
   9   2   5     1152.90     1221.50    100.26 o 
  10   2   5      309.84      392.49     94.66 o 
  11   2   5      441.51      424.22     85.49 o 
  12   2   5      222.49      184.61     82.69 o 
  13   2   5      375.44      361.67     73.39 o 
  14   2   5      716.18      657.78     81.40 o 
 -14   3   5      305.30      280.59     80.40 o 
 -13   3   5       96.28      150.96     75.12 o 
 -12   3   5      200.06      233.65     84.93 o 
 -11   3   5      388.07      394.14     85.24 o 
 -10   3   5      157.97      207.75     90.33 o 
  -9   3   5      160.09      207.43     91.58 o 
  -8   3   5      881.83      909.91     94.97 o 
  -7   3   5     1443.97     1409.53    113.26 o 
  -6   3   5      571.09      599.74    122.28 o 
  -5   3   5     1435.96     1404.70    131.59 o 
  -4   3   5       94.91      141.94    140.44 o 
  -3   3   5      289.78      359.61    148.10 o 
  -2   3   5      444.07      528.53    170.51 o 
  -1   3   5      495.85      607.67    167.70 o 
   0   3   5     1399.89     1425.41    187.00 o 
   1   3   5      198.33      201.82    178.14 o 
   2   3   5     3261.60     3257.94    182.08 o 
   3   3   5     1816.07     1968.05    142.11 o 
   4   3   5     1166.65     1057.54    141.02 o 
   5   3   5      203.43      311.26    108.52 o 
   6   3   5      254.63      249.30    100.12 o 
   7   3   5      338.57      319.69     98.75 o 
   8   3   5      560.86      562.87    100.62 o 
   9   3   5      805.44      748.77     86.99 o 
  10   3   5     1586.40     1589.18     93.05 o 
  11   3   5      124.83      246.99     77.46 o 
  12   3   5       19.31      153.02     83.40 o 
  13   3   5      854.48      959.91     77.60 o 
  14   3   5        3.18       19.08    101.98 o 
 -13   4   5      611.28      583.80     90.52 o 
 -12   4   5      429.98      405.38     88.87 o 
 -11   4   5       21.07       92.13     88.39 o 
 -10   4   5      687.19      769.03    101.13 o 
  -9   4   5       19.47      120.87    102.64 o 
  -8   4   5        0.18       44.29     99.70 o 
  -7   4   5     4382.93     4185.17    118.56 o 
  -6   4   5     1726.62     1618.44    114.61 o 
  -5   4   5     1935.14     1916.32    124.63 o 
  -4   4   5     5723.24     5645.72    143.40 o 
  -3   4   5     5073.37     5029.80    157.32 o 
  -2   4   5      345.60      396.59    163.36 o 
  -1   4   5      230.17      202.86    162.89 o 
   0   4   5      259.52      285.05    184.83 o 
   1   4   5     1361.38     1283.43    167.12 o 
   2   4   5       10.58       78.94    145.04 o 
   3   4   5    17330.86    16578.81    188.57 o 
   4   4   5     8502.93     7792.27    150.46 o 
   5   4   5        4.97      -24.81     89.51 o 
   6   4   5      200.54      270.68     88.80 o 
   7   4   5      663.78      619.46     99.97 o 
   8   4   5     2742.66     2652.40    105.93 o 
   9   4   5     1102.70     1144.64     95.85 o 
  10   4   5      782.83      769.77     84.85 o 
  11   4   5      863.22      850.82     85.65 o 
  12   4   5       86.07      142.32     74.72 o 
  13   4   5      680.74      648.54     67.68 o 
 -13   5   5      308.41      357.90     87.49 o 
 -12   5   5       56.68      166.48     87.71 o 
 -11   5   5     1048.79     1071.35     88.52 o 
 -10   5   5       79.02      130.37     98.67 o 
  -9   5   5      253.69      347.43     94.84 o 
  -8   5   5     5101.20     4979.29    108.00 o 
  -7   5   5       26.47       29.39    100.39 o 
  -6   5   5       56.33       25.77    108.92 o 
  -5   5   5      294.48      305.48    104.08 o 
  -4   5   5     2819.33     2677.77    110.48 o 
  -3   5   5     3111.33     3012.68    125.69 o 
  -2   5   5        2.44       82.55    135.03 o 
  -1   5   5     2008.31     1899.86    138.48 o 
   0   5   5     4139.68     3941.87    157.19 o 
   1   5   5      557.09      453.90    133.84 o 
   2   5   5     1505.84     1451.01    129.49 o 
   3   5   5     1071.35     1098.97    121.88 o 
   4   5   5     7631.92     7272.81    139.70 o 
   5   5   5      827.81      854.57    106.71 o 
   6   5   5      108.78      135.05     99.09 o 
   7   5   5     3433.16     3397.50    108.23 o 
   8   5   5       26.38       41.98     88.00 o 
   9   5   5      285.52      223.76     94.81 o 
  10   5   5       97.55       72.76     82.57 o 
  11   5   5      658.90      645.87     78.50 o 
  12   5   5      199.65      227.96     83.33 o 
  13   5   5       22.48       81.89    135.79 o 
 -12   6   5       90.66       85.66     87.72 o 
 -11   6   5      302.87      325.77     89.23 o 
 -10   6   5      694.15      679.58     94.48 o 
  -9   6   5      116.61      130.94     94.81 o 
  -8   6   5     1280.87     1493.20    102.51 o 
  -7   6   5       81.54      133.03     95.05 o 
  -6   6   5       64.29      117.85    100.94 o 
  -5   6   5      979.17     1050.10    106.08 o 
  -4   6   5     1340.36     1334.27    103.70 o 
  -3   6   5     1262.57     1242.98    113.31 o 
  -2   6   5       12.41       -5.90    118.08 o 
  -1   6   5       33.51      174.15    113.12 o 
   0   6   5     2239.04     2003.90    127.88 o 
   1   6   5        0.90      127.83    120.71 o 
   2   6   5     1697.36     1645.61    110.13 o 
   3   6   5     1427.21     1420.31    106.35 o 
   4   6   5     3229.52     3036.69    110.65 o 
   5   6   5       87.61       92.45    100.49 o 
   6   6   5     2801.09     2761.21    116.18 o 
   7   6   5      368.45      422.80    108.21 o 
   8   6   5      196.22      306.26    102.35 o 
   9   6   5      153.00      200.57     95.16 o 
  10   6   5      423.18      351.34     91.06 o 
  11   6   5      118.93       98.28     90.20 o 
  12   6   5      894.29      822.37     78.64 o 
 -11   7   5      118.28      208.49     88.61 o 
 -10   7   5      358.83      414.89     91.67 o 
  -9   7   5        0.44       24.30     85.89 o 
  -8   7   5       93.94       94.99     88.83 o 
  -7   7   5       18.38      -11.15     93.06 o 
  -6   7   5       77.05       88.47     95.97 o 
  -5   7   5      258.10      318.27     98.64 o 
  -4   7   5     1026.11     1038.31    114.64 o 
  -3   7   5        1.20       49.74    120.03 o 
  -2   7   5      602.81      592.09    121.37 o 
  -1   7   5     1216.76     1145.05    122.15 o 
   0   7   5       38.68       72.88    120.04 o 
   1   7   5      722.89      744.20    118.27 o 
   2   7   5        8.58       84.72    112.09 o 
   3   7   5       39.50       84.09    110.04 o 
   4   7   5     2090.37     2052.89    110.91 o 
   5   7   5      710.16      743.95    105.30 o 
   6   7   5       37.79      153.50    100.28 o 
   7   7   5      101.27      179.43     92.60 o 
   8   7   5      540.09      528.61     94.85 o 
   9   7   5     2180.03     2228.14    101.12 o 
  10   7   5      202.12      204.71     93.14 o 
  11   7   5      190.47      235.82     91.33 o 
 -10   8   5     1286.92     1264.80     87.79 o 
  -9   8   5        0.11       33.01     82.13 o 
  -8   8   5      167.11      161.02     85.73 o 
  -7   8   5       24.49       61.53     87.67 o 
  -6   8   5        2.40       84.73     94.13 o 
  -5   8   5       19.43       50.55     94.64 o 
  -4   8   5      180.85      256.04     95.64 o 
  -3   8   5      114.30      158.79     98.63 o 
  -2   8   5     2198.58     2181.73    110.24 o 
  -1   8   5       44.80       66.59    109.85 o 
   0   8   5     3083.92     3062.62    119.68 o 
   1   8   5      284.38      290.60    107.97 o 
   2   8   5        0.99       68.24    102.08 o 
   3   8   5      545.31      572.62     93.82 o 
   4   8   5      130.34      184.63     97.67 o 
   5   8   5     1126.55     1013.73    101.73 o 
   6   8   5       27.54       45.46     86.82 o 
   7   8   5      795.65      778.70     85.82 o 
   8   8   5     1641.23     1646.72     96.01 o 
   9   8   5        2.35       61.91     86.34 o 
  10   8   5       64.17      168.83     90.44 o 
  -8   9   5       22.44       11.70     84.16 o 
  -7   9   5      587.38      586.14     85.15 o 
  -6   9   5       23.78       35.99     91.53 o 
  -5   9   5       21.70       62.34     92.63 o 
  -4   9   5      516.89      488.13     93.09 o 
  -3   9   5     1040.60     1059.59     97.95 o 
  -2   9   5      571.54      580.82    104.98 o 
  -1   9   5      347.68      425.25    110.92 o 
   0   9   5       82.81       91.17    103.20 o 
   1   9   5     2229.69     2217.67    101.50 o 
   2   9   5      243.68      245.31     95.64 o 
   3   9   5      428.63      400.28     97.96 o 
   4   9   5       35.24       72.51     94.64 o 
   5   9   5       70.13       55.59     92.22 o 
   6   9   5      865.08      845.62     90.72 o 
   7   9   5      435.76      375.87     90.32 o 
   8   9   5        1.06       12.51     83.47 o 
  -6  10   5      598.08      516.54     85.51 o 
  -5  10   5      375.63      339.36     90.38 o 
  -4  10   5      128.27       98.98     91.54 o 
  -3  10   5      216.94      193.27    100.65 o 
  -2  10   5       67.66       56.09     98.45 o 
  -1  10   5       87.09       63.15    107.77 o 
   0  10   5      127.19      127.49    109.42 o 
   1  10   5       11.41      101.61     91.21 o 
   2  10   5      558.14      525.69     99.58 o 
   3  10   5      315.62      283.26     91.25 o 
   4  10   5      524.56      570.00     91.68 o 
   5  10   5      147.66      273.42     89.79 o 
   6  10   5        0.82       78.19     86.78 o 
  -2  11   5      186.53      177.24    151.70 o 
  -1  11   5      277.35      234.53    108.44 o 
   0  11   5        2.49      -12.66    105.30 o 
   1  11   5      535.39      493.04    104.22 o 
   2  11   5      141.72       -6.50    179.02 o 
 -14   0   6     1094.16      996.12    119.00 o 
 -13   0   6      496.98      536.19    119.22 o 
 -12   0   6      850.53      955.02    120.62 o 
 -11   0   6     4976.11     5041.58    146.10 o 
 -10   0   6      240.17      145.28    130.68 o 
  -9   0   6     1383.32     1360.19    133.74 o 
  -8   0   6     2671.88     2528.67    147.24 o 
  -7   0   6     5086.94     5006.55    177.03 o 
  -6   0   6    14428.33    13745.22    218.74 o 
  -5   0   6    12928.50    13584.01    325.94 o 
  -4   0   6     6017.99     5960.81    231.13 o 
  -3   0   6    50981.88    53083.92    566.55 o 
  -2   0   6    30672.86    32656.23    793.56 o 
  -1   0   6     3167.07     3342.89    318.64 o 
   0   0   6       78.29       -8.71    292.90 o 
   1   0   6       39.29       25.38    281.50 o 
   2   0   6    61680.60    76629.26    466.95 o 
   3   0   6    52589.68    62805.00    398.33 o 
   4   0   6     1833.04     2106.26    225.42 o 
   5   0   6      632.79      681.22    192.89 o 
   6   0   6     1797.55     1999.41    184.06 o 
   7   0   6     7728.00     8203.02    181.47 o 
   8   0   6     1620.20     1691.66    133.89 o 
   9   0   6      718.31      814.76    140.78 o 
  10   0   6      918.77      960.90    122.58 o 
  11   0   6       18.79      123.50    127.95 o 
  12   0   6      600.68      620.37    125.63 o 
  13   0   6       68.42       30.31    109.09 o 
  14   0   6      425.52      332.61    115.67 o 
 -14   1   6      465.25      444.11     79.59 o 
 -13   1   6       94.40      124.43     78.03 o 
 -12   1   6      231.50      332.51     85.18 o 
 -11   1   6       82.63      171.59     91.16 o 
 -10   1   6      759.34      756.07     81.48 o 
  -9   1   6     1214.48     1243.50     92.10 o 
  -8   1   6        7.62        3.58     81.34 o 
  -7   1   6    10608.68     9956.44    123.74 o 
  -6   1   6      938.14      913.82    124.95 o 
  -5   1   6      340.64      252.92    149.18 o 
  -4   1   6    12585.85    12929.90    195.14 o 
  -3   1   6     6717.53     7173.87    178.94 o 
  -2   1   6      404.64      487.08    191.82 o 
  -1   1   6    10959.59    11920.02    249.97 o 
   0   1   6      659.22      628.55    204.16 o 
   1   1   6    20898.12    24950.53    489.93 o 
   2   1   6      896.37      876.27    154.29 o 
   3   1   6      205.89      247.40    145.46 o 
   4   1   6     5683.42     6225.81    174.04 o 
   5   1   6     2161.17     2002.71    138.99 o 
   6   1   6     3466.67     3682.81    119.82 o 
   7   1   6        3.64        4.08    102.19 o 
   8   1   6        0.78      -59.06     99.77 o 
   9   1   6     1117.87     1131.52    103.61 o 
  10   1   6        7.04       47.88     94.99 o 
  11   1   6       23.09       25.78     82.81 o 
  12   1   6      770.96      824.82     82.24 o 
  13   1   6      170.96      248.18     82.85 o 
  14   1   6      498.56      436.67     72.72 o 
 -14   2   6     1499.54     1502.19     75.28 o 
 -13   2   6      389.42      458.27     77.56 o 
 -12   2   6      329.52      433.86     79.21 o 
 -11   2   6      979.26     1010.84     86.37 o 
 -10   2   6     1729.25     1723.81     89.06 o 
  -9   2   6        4.95       -3.18     96.39 o 
  -8   2   6     1174.94     1123.88    103.29 o 
  -7   2   6      831.64      846.39     87.44 o 
  -6   2   6     4885.83     4712.53    124.52 o 
  -5   2   6        0.40       99.59    124.26 o 
  -4   2   6      630.42      655.20    165.78 o 
  -3   2   6      212.48      248.07    129.74 o 
  -2   2   6     5478.46     5843.82    174.81 o 
  -1   2   6    10765.09    10914.56    191.45 o 
   0   2   6     9264.85     9699.15    253.95 o 
   1   2   6    40349.05    46357.81    893.11 o 
   2   2   6     6688.17     7270.19    163.52 o 
   3   2   6      295.16      396.83    160.74 o 
   4   2   6     1444.97     1575.14    155.97 o 
   5   2   6     9137.35     9343.72    192.16 o 
   6   2   6     1177.01     1124.56    111.51 o 
   7   2   6     4891.92     4828.71    156.98 o 
   8   2   6      596.96      682.58    100.07 o 
   9   2   6     1669.07     1739.59    102.51 o 
  10   2   6      845.66      790.53     94.74 o 
  11   2   6     1037.41      953.97     84.35 o 
  12   2   6       10.99       70.85     84.54 o 
  13   2   6      169.44      269.11     73.75 o 
  14   2   6       45.95       75.35     74.27 o 
 -14   3   6      734.15      732.88     77.64 o 
 -13   3   6       54.16       -0.14     80.25 o 
 -12   3   6       21.77      -16.69     78.95 o 
 -11   3   6      523.09      516.83     85.76 o 
 -10   3   6     1867.63     1895.54     93.14 o 
  -9   3   6      361.08      479.67     90.78 o 
  -8   3   6      162.57      220.15    105.04 o 
  -7   3   6     3056.11     2918.05    114.45 o 
  -6   3   6      359.19      362.97    117.84 o 
  -5   3   6      390.89      332.55    104.86 o 
  -4   3   6      192.68      213.54    152.94 o 
  -3   3   6      165.06      229.62    169.92 o 
  -2   3   6     1908.70     1910.79    180.16 o 
  -1   3   6     2177.30     2416.47    178.97 o 
   0   3   6     3185.48     3192.73    207.38 o 
   1   3   6       62.02       37.77    196.29 o 
   2   3   6     2654.28     2754.65    159.83 o 
   3   3   6      879.61      933.43    157.69 o 
   4   3   6    14412.16    14607.94    240.00 o 
   5   3   6       29.32      122.15     99.19 o 
   6   3   6     1306.21     1258.63    109.17 o 
   7   3   6      461.76      535.85    104.16 o 
   8   3   6      672.23      642.44    100.38 o 
   9   3   6     2357.75     2401.86     95.98 o 
  10   3   6       56.02      105.93     87.21 o 
  11   3   6       41.32      151.99     84.89 o 
  12   3   6     4083.32     3954.22     86.18 o 
  13   3   6      126.05      202.93     81.57 o 
 -13   4   6       85.91      140.21     83.90 o 
 -12   4   6      148.46      144.04     83.22 o 
 -11   4   6       55.78      142.52     93.00 o 
 -10   4   6      169.19      228.62     99.33 o 
  -9   4   6      397.44      458.26    103.66 o 
  -8   4   6      135.31      237.35    101.99 o 
  -7   4   6     1000.92      986.79    104.29 o 
  -6   4   6      223.67      255.60    106.49 o 
  -5   4   6     1487.40     1465.61    115.95 o 
  -4   4   6     2075.94     1983.43    122.77 o 
  -3   4   6     1589.49     1604.64    147.34 o 
  -2   4   6     1467.99     1287.06    153.25 o 
  -1   4   6     1635.51     1597.44    159.47 o 
   0   4   6       47.91       69.37    172.84 o 
   1   4   6    13618.44    13653.59    271.34 o 
   2   4   6       15.42       48.46    145.89 o 
   3   4   6     1919.87     1819.67    131.85 o 
   4   4   6      358.85      326.67    115.92 o 
   5   4   6      961.22      836.94     99.69 o 
   6   4   6     1031.71     1067.73    100.31 o 
   7   4   6      228.63      290.60     98.93 o 
   8   4   6       62.46       35.77     98.12 o 
   9   4   6     3287.40     3142.47     89.61 o 
  10   4   6      103.04      187.36     79.14 o 
  11   4   6      329.64      392.59     86.00 o 
  12   4   6      242.92      296.24     86.41 o 
  13   4   6       60.13      107.58     79.59 o 
 -13   5   6      384.33      352.76     86.90 o 
 -12   5   6        6.58      134.90     88.25 o 
 -11   5   6     1235.68     1419.20     92.33 o 
 -10   5   6      998.31      986.11     99.66 o 
  -9   5   6     1844.87     1836.97    101.42 o 
  -8   5   6        0.03       83.54    103.64 o 
  -7   5   6       35.22       62.31    104.40 o 
  -6   5   6     1757.71     1645.50    106.13 o 
  -5   5   6     1115.12     1161.29    109.24 o 
  -4   5   6     1256.37     1180.05    105.22 o 
  -3   5   6     3320.99     3280.59    129.17 o 
  -2   5   6     3504.08     3387.85    138.93 o 
  -1   5   6    16078.54    15235.66    170.45 o 
   0   5   6       29.24        8.72    133.26 o 
   1   5   6      422.13      433.53    134.64 o 
   2   5   6        0.03       49.37    111.27 o 
   3   5   6     1294.83     1149.63    119.62 o 
   4   5   6        4.72       16.37    113.95 o 
   5   5   6        0.83       41.23    109.89 o 
   6   5   6     2046.22     2051.21    109.32 o 
   7   5   6      238.93      216.43    102.72 o 
   8   5   6      701.01      771.56     91.11 o 
   9   5   6       25.66       85.77     96.80 o 
  10   5   6      318.76      351.10     81.91 o 
  11   5   6       74.15      151.26     86.09 o 
  12   5   6      146.55      123.44     80.51 o 
 -12   6   6     3165.45     3098.35     95.83 o 
 -11   6   6      177.31      119.67     91.16 o 
 -10   6   6       14.91       31.41     86.36 o 
  -9   6   6       10.19       78.12     97.91 o 
  -8   6   6     2447.93     2603.36    106.86 o 
  -7   6   6      207.44      171.48     97.19 o 
  -6   6   6      150.82      166.85     97.59 o 
  -5   6   6        0.89        8.58    102.00 o 
  -4   6   6     1620.71     1489.02    123.36 o 
  -3   6   6       47.84       51.56    108.90 o 
  -2   6   6     4504.36     4411.88    134.47 o 
  -1   6   6     1672.97     1595.85    109.47 o 
   0   6   6     7496.31     7177.81    135.74 o 
   1   6   6        3.57      -43.16    118.78 o 
   2   6   6       80.14       44.67    109.08 o 
   3   6   6      858.71      908.98    118.83 o 
   4   6   6       19.09       69.06     93.27 o 
   5   6   6       69.62      143.41    113.09 o 
   6   6   6      910.76     1003.69    105.32 o 
   7   6   6     1193.41     1188.26    107.28 o 
   8   6   6     1047.27      971.00     93.79 o 
   9   6   6       16.24       30.33     84.74 o 
  10   6   6     1167.12     1249.25     97.45 o 
  11   6   6      601.40      667.85     91.13 o 
  12   6   6       85.70       10.88     87.38 o 
 -11   7   6      265.93      303.84     87.52 o 
 -10   7   6      104.77      107.25     90.16 o 
  -9   7   6     1447.36     1392.16     89.71 o 
  -8   7   6       73.51       95.21     89.29 o 
  -7   7   6      115.59      156.34     95.66 o 
  -6   7   6       78.61      124.15     92.14 o 
  -5   7   6      721.02      778.02     97.30 o 
  -4   7   6     1925.24     1951.90    111.28 o 
  -3   7   6      715.06      697.04    118.05 o 
  -2   7   6       98.54      144.66    118.76 o 
  -1   7   6      740.26      748.08    123.85 o 
   0   7   6     1167.92     1249.15    107.26 o 
   1   7   6     1227.88     1314.65    117.89 o 
   2   7   6     2410.91     2466.82    117.80 o 
   3   7   6     1251.40     1257.35    105.36 o 
   4   7   6        1.11      -16.92    106.27 o 
   5   7   6       37.12       82.28     94.75 o 
   6   7   6      108.71      207.87    100.76 o 
   7   7   6      664.23      733.40     98.55 o 
   8   7   6       30.40       52.70     95.93 o 
   9   7   6      653.38      691.19     97.12 o 
  10   7   6     1743.95     1681.33     84.99 o 
  11   7   6     2048.03     1991.24     96.56 o 
 -10   8   6       47.42      144.63     78.41 o 
  -9   8   6        1.38       55.48     81.74 o 
  -8   8   6       19.65      109.96     85.96 o 
  -7   8   6      330.41      423.50     88.73 o 
  -6   8   6      218.17      254.94     94.27 o 
  -5   8   6      209.48      273.50     96.88 o 
  -4   8   6       72.49      138.68    103.05 o 
  -3   8   6     2156.17     2162.22    108.82 o 
  -2   8   6       70.62      143.27    106.98 o 
  -1   8   6      398.78      385.53    119.37 o 
   0   8   6       25.58       38.46    112.04 o 
   1   8   6     2409.56     2398.37    109.32 o 
   2   8   6      184.02      213.97    102.39 o 
   3   8   6       85.56      136.72    102.58 o 
   4   8   6      284.89      358.78     98.58 o 
   5   8   6      245.13      299.00     97.63 o 
   6   8   6      112.52      147.87     88.61 o 
   7   8   6        5.17      112.00     89.89 o 
   8   8   6     1683.17     1568.69     89.88 o 
   9   8   6      258.05      216.21     77.81 o 
  10   8   6      154.78      156.71    228.26 o 
  -8   9   6      268.09      356.84     82.87 o 
  -7   9   6       18.31      118.39     84.48 o 
  -6   9   6        9.59       47.12     87.87 o 
  -5   9   6       87.38      108.15     90.06 o 
  -4   9   6        9.02       69.93     93.48 o 
  -3   9   6     1037.37     1001.22    103.88 o 
  -2   9   6     2286.13     2344.06    112.37 o 
  -1   9   6       54.52       55.10    110.43 o 
   0   9   6     1351.67     1312.25    108.12 o 
   1   9   6      126.05      136.08    100.10 o 
   2   9   6       58.55       94.12    100.30 o 
   3   9   6       58.75       53.93     96.57 o 
   4   9   6       15.59       15.88     87.81 o 
   5   9   6       84.47      132.24     90.36 o 
   6   9   6      166.21      239.41     90.07 o 
   7   9   6       46.29       67.04     82.78 o 
   8   9   6     1001.36      968.78     90.43 o 
  -6  10   6       40.50       59.73     87.35 o 
  -5  10   6     1879.12     1838.87     96.93 o 
  -4  10   6       10.47       59.12     90.23 o 
  -3  10   6      146.06      206.35     98.67 o 
  -2  10   6       20.09       24.64    108.91 o 
  -1  10   6       92.93      101.35    105.27 o 
   0  10   6      551.08      564.14    108.95 o 
   1  10   6      273.77      292.25     93.70 o 
   2  10   6      236.45      247.03     86.43 o 
   3  10   6      791.96      774.48     93.95 o 
   4  10   6       81.36      161.83     90.06 o 
   5  10   6     1286.85     1258.74     96.17 o 
   6  10   6      270.29      272.07    161.50 o 
  -1  11   6       70.29       97.25    141.50 o 
   0  11   6       15.43        9.23    110.25 o 
   1  11   6        0.10      -20.71    161.33 o 
 -14   1   7      182.07      167.32     74.17 o 
 -13   1   7      183.40      207.50     71.13 o 
 -12   1   7       28.76      -21.56     71.18 o 
 -11   1   7      374.70      392.15     79.55 o 
 -10   1   7      283.48      279.56     94.91 o 
  -9   1   7     1236.79     1345.39     92.17 o 
  -8   1   7     2569.63     2584.80    103.74 o 
  -7   1   7     3204.44     3088.81    114.10 o 
  -6   1   7     2714.01     2581.89    125.74 o 
  -5   1   7       82.24       48.62    129.17 o 
  -4   1   7     1276.50     1228.59    147.68 o 
  -3   1   7     3606.99     3789.41    172.75 o 
  -2   1   7    15865.75    16440.07    221.83 o 
  -1   1   7     9051.00     9689.73    206.06 o 
   0   1   7     5073.48     5661.73    195.74 o 
   1   1   7      253.44      155.68    162.00 o 
   2   1   7    11225.86    12131.76    198.03 o 
   3   1   7       97.95      230.46    161.36 o 
   4   1   7        3.29       85.94    143.25 o 
   5   1   7     1835.11     1954.38    136.60 o 
   6   1   7     3789.05     3920.19    126.72 o 
   7   1   7     1288.58     1366.01     98.57 o 
   8   1   7       11.84      128.58    100.41 o 
   9   1   7       55.14      172.60     99.45 o 
  10   1   7       55.19       88.02     90.71 o 
  11   1   7       85.78      211.06     90.18 o 
  12   1   7      432.37      456.13     73.76 o 
  13   1   7       23.31      -25.34     78.80 o 
  14   1   7       13.92       60.03     74.70 o 
 -14   2   7      517.46      494.81     72.67 o 
 -13   2   7       24.27      -15.08     77.97 o 
 -12   2   7        4.87       32.28     84.67 o 
 -11   2   7       67.69      104.55     82.21 o 
 -10   2   7      212.84      235.01     95.26 o 
  -9   2   7       18.65       77.77     97.62 o 
  -8   2   7     2757.01     2611.13     95.62 o 
  -7   2   7      749.15      701.86     97.45 o 
  -6   2   7     2941.80     2780.61    124.27 o 
  -5   2   7     6677.29     6565.79    134.31 o 
  -4   2   7     1625.50     1529.53    158.44 o 
  -3   2   7      691.79      812.51    179.56 o 
  -2   2   7        0.34       70.81    162.69 o 
  -1   2   7      519.33      484.45    166.33 o 
   0   2   7        0.32      -50.88    177.27 o 
   1   2   7      392.86      312.87    148.36 o 
   2   2   7     1038.19     1024.16    143.92 o 
   3   2   7     1540.21     1609.46    161.91 o 
   4   2   7     5298.68     5387.52    149.76 o 
   5   2   7     3144.19     3067.66    116.82 o 
   6   2   7      285.29      334.52    107.40 o 
   7   2   7     1240.73     1273.38    105.87 o 
   8   2   7     1402.49     1458.26    101.22 o 
   9   2   7      572.43      555.56     83.23 o 
  10   2   7      216.73      253.98     82.76 o 
  11   2   7       35.43       86.81     88.97 o 
  12   2   7      207.82      168.16     81.21 o 
  13   2   7       33.40      109.37     74.79 o 
  14   2   7      610.01      495.52     75.35 o 
 -14   3   7        9.76       -7.43     86.84 o 
 -13   3   7      541.28      548.92     75.73 o 
 -12   3   7       45.80      116.80     83.75 o 
 -11   3   7      720.97      774.26     84.70 o 
 -10   3   7      427.32      408.45     98.55 o 
  -9   3   7       97.02      110.72    102.61 o 
  -8   3   7        6.18      -23.85    107.12 o 
  -7   3   7       27.25      113.12    105.23 o 
  -6   3   7     2456.95     2352.24    112.90 o 
  -5   3   7      237.06      331.97    124.03 o 
  -4   3   7        0.12       29.72    133.56 o 
  -3   3   7     4610.74     4356.86    166.87 o 
  -2   3   7        0.17       75.29    159.70 o 
  -1   3   7      353.77      415.60    162.25 o 
   0   3   7      824.69      922.71    201.90 o 
   1   3   7      594.25      645.03    205.13 o 
   2   3   7     1105.37     1100.22    148.51 o 
   3   3   7     1547.91     1428.22    139.74 o 
   4   3   7     2933.99     2887.69    122.81 o 
   5   3   7       86.86       77.15    106.24 o 
   6   3   7      157.48      153.87     97.73 o 
   7   3   7     1029.54      978.74     91.57 o 
   8   3   7     1091.48     1143.24     94.02 o 
   9   3   7       76.93      113.53     94.22 o 
  10   3   7      247.07      315.75     91.82 o 
  11   3   7      490.30      438.09     75.73 o 
  12   3   7     1101.80     1111.00     87.52 o 
  13   3   7       25.91       56.52     74.98 o 
 -13   4   7      200.48      249.76     81.13 o 
 -12   4   7       38.39       63.77     88.24 o 
 -11   4   7      174.61      111.34     91.65 o 
 -10   4   7      850.82      876.29    100.24 o 
  -9   4   7     3054.79     3084.99    111.01 o 
  -8   4   7     1415.74     1459.39    110.34 o 
  -7   4   7      733.42      782.49    108.31 o 
  -6   4   7      866.52      848.07    110.80 o 
  -5   4   7     6869.34     6477.44    124.54 o 
  -4   4   7        4.64       13.07     99.70 o 
  -3   4   7     3058.31     2867.37    146.05 o 
  -2   4   7      709.14      710.63    152.56 o 
  -1   4   7      165.13      132.50    148.18 o 
   0   4   7      307.63      345.52    177.44 o 
   1   4   7     2929.42     3608.30    627.57 o 
   2   4   7      145.83      173.92    136.52 o 
   3   4   7       65.64      179.41    126.76 o 
   4   4   7     1037.54      970.62     89.13 o 
   5   4   7     2616.81     2455.55    106.51 o 
   6   4   7      396.22      504.77    107.78 o 
   7   4   7       15.21       27.48     99.27 o 
   8   4   7      466.36      430.11     92.39 o 
   9   4   7      362.66      440.82     94.05 o 
  10   4   7       40.28       56.96     80.61 o 
  11   4   7     1412.44     1455.63     88.26 o 
  12   4   7       25.62      105.87     83.65 o 
  13   4   7       33.05       66.19     79.45 o 
 -13   5   7      333.23      435.12    115.31 o 
 -12   5   7       20.91       61.67     80.72 o 
 -11   5   7       30.84       11.03     86.00 o 
 -10   5   7      363.09      305.59     94.99 o 
  -9   5   7       91.32      147.03     89.92 o 
  -8   5   7       61.89      139.99     96.78 o 
  -7   5   7     1219.75     1271.40    100.43 o 
  -6   5   7     2654.29     2623.12    105.72 o 
  -5   5   7     2130.62     2123.94    109.11 o 
  -4   5   7       60.04      114.21    111.07 o 
  -3   5   7        4.25       82.40    121.35 o 
  -2   5   7     1710.28     1721.64    134.05 o 
  -1   5   7     1876.26     1740.61    130.45 o 
   0   5   7      913.25      956.23    123.70 o 
   1   5   7       14.47       68.97    125.45 o 
   2   5   7     1978.01     1771.08    132.06 o 
   3   5   7     2954.75     2614.99    116.70 o 
   4   5   7      715.90      695.70    100.00 o 
   5   5   7        1.93      -18.57     96.63 o 
   6   5   7       20.28       24.49     91.22 o 
   7   5   7       42.01       35.14     96.71 o 
   8   5   7      104.16      121.06     84.31 o 
   9   5   7      100.70      160.23     88.47 o 
  10   5   7       72.00      137.87     86.61 o 
  11   5   7        0.13       29.79     85.04 o 
  12   5   7      591.18      556.68     81.71 o 
 -12   6   7       69.54      186.55     86.01 o 
 -11   6   7      449.11      487.16     88.23 o 
 -10   6   7      154.81      206.73     91.67 o 
  -9   6   7      809.77      866.98     96.07 o 
  -8   6   7     1025.25      987.00    103.47 o 
  -7   6   7     1053.79     1044.27     94.71 o 
  -6   6   7        4.96       42.28    107.21 o 
  -5   6   7     2084.00     2031.74    104.09 o 
  -4   6   7      248.81      277.18    116.37 o 
  -3   6   7      200.91      232.51    119.61 o 
  -2   6   7     2522.04     2530.31    128.67 o 
  -1   6   7      648.03      602.26    118.10 o 
   0   6   7     3455.80     3402.83    135.41 o 
   1   6   7      691.01      744.86    115.07 o 
   2   6   7      761.91      816.75    121.02 o 
   3   6   7      222.77      222.22    103.28 o 
   4   6   7      428.34      469.43     92.68 o 
   5   6   7      633.02      584.78    113.21 o 
   6   6   7      256.73      310.26     87.97 o 
   7   6   7       42.76      107.89     82.76 o 
   8   6   7     2991.13     2920.08    109.19 o 
   9   6   7      134.47      146.14     84.83 o 
  10   6   7      574.11      645.54     87.79 o 
  11   6   7      391.60      306.16     79.90 o 
 -11   7   7        4.17       90.60     86.00 o 
 -10   7   7       75.69       62.55     78.11 o 
  -9   7   7       39.02      -30.45     70.47 o 
  -8   7   7      203.64      233.61     88.37 o 
  -7   7   7      740.07      706.51    100.56 o 
  -6   7   7      155.79      206.67     96.77 o 
  -5   7   7      173.16      174.59    104.08 o 
  -4   7   7     2579.64     2699.29    120.71 o 
  -3   7   7     3031.31     2945.80    126.18 o 
  -2   7   7     1251.34     1209.23    121.97 o 
  -1   7   7      307.32      303.89    125.49 o 
   0   7   7       39.58      115.23    119.83 o 
   1   7   7      120.84      225.85    107.75 o 
   2   7   7      361.72      298.79    115.12 o 
   3   7   7      212.23      219.12    103.53 o 
   4   7   7       82.23      109.43    105.31 o 
   5   7   7     1724.05     1710.02    105.20 o 
   6   7   7     1247.06     1182.43     98.40 o 
   7   7   7     2216.28     2243.13    104.48 o 
   8   7   7      345.64      286.26     92.78 o 
   9   7   7      156.71      189.69     86.27 o 
  10   7   7        0.37       20.00     89.95 o 
 -10   8   7       14.64      107.08    134.52 o 
  -9   8   7      160.23      215.86     84.45 o 
  -8   8   7      560.59      620.62     84.80 o 
  -7   8   7       61.58       79.32     88.83 o 
  -6   8   7     2338.33     2507.11     98.77 o 
  -5   8   7      326.13      402.74     93.26 o 
  -4   8   7      860.63      822.00    107.19 o 
  -3   8   7      244.65      231.57    106.23 o 
  -2   8   7      879.78      938.47    103.12 o 
  -1   8   7        5.53      107.66    121.00 o 
   0   8   7       14.40       85.51    114.01 o 
   1   8   7      180.72      180.91    109.90 o 
   2   8   7     2001.87     1991.78    113.31 o 
   3   8   7     1081.44     1015.93     88.94 o 
   4   8   7     1956.48     2062.21    108.78 o 
   5   8   7       77.39      136.16     98.02 o 
   6   8   7      410.38      441.51     95.51 o 
   7   8   7      212.39      183.30     92.83 o 
   8   8   7      323.59      350.42     88.17 o 
   9   8   7      430.91      419.99     84.77 o 
  -8   9   7       21.03       72.64     86.12 o 
  -7   9   7       54.75       63.95     87.18 o 
  -6   9   7      155.84      115.49     86.09 o 
  -5   9   7      108.63      225.89     93.36 o 
  -4   9   7        3.04      -12.08    100.67 o 
  -3   9   7       54.01      136.65    102.97 o 
  -2   9   7        1.70       30.95     94.97 o 
  -1   9   7     1983.29     1995.21    122.16 o 
   0   9   7        0.48       56.68    101.86 o 
   1   9   7     1323.88     1333.39    106.75 o 
   2   9   7        0.71       44.30    101.29 o 
   3   9   7       29.90       55.91    101.91 o 
   4   9   7      410.50      367.26     95.47 o 
   5   9   7       21.12       53.86     85.36 o 
   6   9   7      255.94      289.47     91.12 o 
   7   9   7      101.80      120.00     82.95 o 
   8   9   7        1.25       56.98    121.03 o 
  -6  10   7      155.71      164.56    180.83 o 
  -5  10   7      149.08      186.69     91.83 o 
  -4  10   7      283.01      238.28     90.38 o 
  -3  10   7        0.71       55.47     97.50 o 
  -2  10   7        7.71       84.34     92.03 o 
  -1  10   7       19.05       54.44    109.58 o 
   0  10   7      283.99      325.12    104.84 o 
   1  10   7        4.19       46.56     93.05 o 
   2  10   7      284.82      250.08     95.20 o 
   3  10   7        7.70       11.70     91.80 o 
   4  10   7      169.16      118.68     93.74 o 
   5  10   7        3.37       13.40     91.46 o 
 -14   0   8      804.18      820.89    114.07 o 
 -13   0   8      845.09      871.12    119.74 o 
 -12   0   8      733.25      579.40    107.67 o 
 -11   0   8      104.41      193.38    127.03 o 
 -10   0   8     1899.35     1944.27    140.07 o 
  -9   0   8      380.11      407.24    123.13 o 
  -8   0   8      403.55      288.44    139.49 o 
  -7   0   8      205.26      298.23    147.97 o 
  -6   0   8      193.06       28.13    179.68 o 
  -5   0   8     8658.71     8112.44    217.32 o 
  -4   0   8     3007.72     3022.00    272.16 o 
  -3   0   8     8993.08     9261.04    414.92 o 
  -2   0   8     2020.72     2052.13    259.80 o 
  -1   0   8     4672.21     4767.56    275.40 o 
   0   0   8     9969.80    11247.49    280.64 o 
   1   0   8     7602.90     8171.01    263.31 o 
   2   0   8     2486.58     2684.80    230.78 o 
   3   0   8       23.09      154.97    217.46 o 
   4   0   8      736.04      811.32    208.33 o 
   5   0   8     5703.39     6118.99    197.65 o 
   6   0   8     2083.61     2049.52    167.17 o 
   7   0   8        1.11      -82.93    148.69 o 
   8   0   8       24.12      195.41    145.28 o 
   9   0   8     2992.91     3140.91    152.93 o 
  10   0   8     2252.19     2166.80    140.77 o 
  11   0   8      245.38      336.82    118.65 o 
  12   0   8      242.30      240.42    122.30 o 
  13   0   8        0.59       -3.26    117.47 o 
  14   0   8       18.67       41.20     97.41 o 
 -14   1   8      355.00      336.83     67.71 o 
 -13   1   8     1383.90     1410.78     75.59 o 
 -12   1   8     1389.57     1511.95     86.84 o 
 -11   1   8      359.52      365.63     89.35 o 
 -10   1   8      428.04      520.49     94.18 o 
  -9   1   8       97.61       61.77     96.09 o 
  -8   1   8      364.51      433.03     92.28 o 
  -7   1   8      167.66      213.78    104.87 o 
  -6   1   8     1362.11     1263.50    121.10 o 
  -5   1   8     1456.61     1362.58    141.08 o 
  -4   1   8       56.91      223.38    139.39 o 
  -3   1   8       61.95      137.61    160.07 o 
  -2   1   8    12479.92    12792.00    211.45 o 
  -1   1   8    12745.28    13896.84    202.56 o 
   0   1   8     1905.10     2066.72    173.78 o 
   1   1   8     4128.46     4450.70    168.51 o 
   2   1   8     1817.35     2049.74    155.67 o 
   3   1   8     2724.38     3250.51    176.91 o 
   4   1   8     1279.60     1329.37    137.32 o 
   5   1   8      679.06      630.07    126.97 o 
   6   1   8     4247.76     4456.99    122.32 o 
   7   1   8      131.08      119.46    101.50 o 
   8   1   8     2256.00     2245.86    106.53 o 
   9   1   8      244.82      267.90     97.21 o 
  10   1   8       90.84      155.52     92.69 o 
  11   1   8       67.14      125.09     92.83 o 
  12   1   8       29.78       62.76     84.19 o 
  13   1   8      486.65      538.37     84.19 o 
  14   1   8      191.83      118.44     90.85 o 
 -14   2   8      399.60      466.91     76.56 o 
 -13   2   8      117.85      136.63     84.08 o 
 -12   2   8      453.04      484.35     80.17 o 
 -11   2   8     1637.17     1698.35     86.62 o 
 -10   2   8      587.36      650.22     88.67 o 
  -9   2   8      147.52      153.41     98.45 o 
  -8   2   8      226.72      323.99     88.93 o 
  -7   2   8     1797.31     1788.65    113.43 o 
  -6   2   8     7786.87     7397.66    132.69 o 
  -5   2   8      993.25      912.28    126.20 o 
  -4   2   8      257.29      264.95    144.84 o 
  -3   2   8     5155.37     4946.30    181.81 o 
  -2   2   8     3855.12     3664.29    195.27 o 
  -1   2   8      539.05      616.70    169.73 o 
   0   2   8      148.88      228.82    174.63 o 
   1   2   8     2255.51     2341.34    183.23 o 
   2   2   8       88.61      134.34    164.75 o 
   3   2   8     4613.59     4751.80    167.08 o 
   4   2   8      620.59      496.82    117.85 o 
   5   2   8     5833.44     5772.32    132.03 o 
   6   2   8     4178.98     4040.20    107.54 o 
   7   2   8      296.90      320.05     97.41 o 
   8   2   8     5561.97     5340.75    103.66 o 
   9   2   8      841.74      871.85     97.50 o 
  10   2   8      745.88      752.46     94.67 o 
  11   2   8     1864.63     1835.78     92.95 o 
  12   2   8      169.99      284.36     78.89 o 
  13   2   8     3697.41     3520.76     81.97 o 
 -13   3   8        7.09      -36.76     82.31 o 
 -12   3   8     1976.97     2003.61     84.97 o 
 -11   3   8      463.07      463.93     93.69 o 
 -10   3   8      393.87      450.18     99.96 o 
  -9   3   8     4201.00     4146.17    106.73 o 
  -8   3   8     1996.02     1983.08    111.74 o 
  -7   3   8       34.24      122.60    104.31 o 
  -6   3   8       15.97       78.43    108.83 o 
  -5   3   8      548.34      519.41    103.83 o 
  -4   3   8     7166.51     6871.65    119.89 o 
  -3   3   8     1740.50     1683.53    148.08 o 
  -2   3   8      496.03      431.88    166.84 o 
  -1   3   8      375.59      368.49    175.56 o 
   0   3   8     9259.58     9099.40    222.45 o 
   1   3   8     3129.82     3126.74    202.75 o 
   2   3   8     1285.68     1149.90    137.54 o 
   3   3   8       64.69       45.86    133.26 o 
   4   3   8      392.42      335.75    121.15 o 
   5   3   8     5985.06     5691.45    120.92 o 
   6   3   8      895.59      837.88     83.85 o 
   7   3   8      430.07      439.29     92.37 o 
   8   3   8     3586.35     3561.51    104.44 o 
   9   3   8       81.09       85.16     80.39 o 
  10   3   8     2785.74     2611.02     99.36 o 
  11   3   8     1173.10     1215.48     78.48 o 
  12   3   8        7.17       32.90     86.32 o 
  13   3   8       25.78      102.54     71.72 o 
 -13   4   8      348.74      326.66     88.58 o 
 -12   4   8      137.41      188.41     83.51 o 
 -11   4   8     1273.57     1333.75     95.17 o 
 -10   4   8      124.52      193.85     97.77 o 
  -9   4   8     1496.03     1500.07     98.38 o 
  -8   4   8       50.07       95.45    104.37 o 
  -7   4   8       83.24      175.14     95.39 o 
  -6   4   8      608.33      646.09    106.53 o 
  -5   4   8     5035.76     4830.43    115.01 o 
  -4   4   8       33.26       56.99    117.24 o 
  -3   4   8     5851.86     5536.03    143.40 o 
  -2   4   8      511.69      433.48    137.94 o 
  -1   4   8     4918.96     4680.67    136.44 o 
   0   4   8      412.02      457.95    162.15 o 
   1   4   8      386.39      429.25    156.25 o 
   2   4   8      613.86      633.25    119.24 o 
   3   4   8      875.99      698.32    125.21 o 
   4   4   8      183.28      271.79    108.08 o 
   5   4   8      491.24      473.20    108.01 o 
   6   4   8       30.32      145.39    102.12 o 
   7   4   8     1555.62     1658.26     99.95 o 
   8   4   8       64.97       11.66    103.29 o 
   9   4   8       38.80       19.22     95.47 o 
  10   4   8        1.11       63.90     80.33 o 
  11   4   8      364.19      363.45     89.56 o 
  12   4   8       92.17      125.61     75.68 o 
  13   4   8        0.80       54.78     91.87 o 
 -12   5   8      365.08      404.35     83.38 o 
 -11   5   8      756.81      702.64     93.78 o 
 -10   5   8       48.21        4.34     91.40 o 
  -9   5   8     1640.21     1694.44     99.26 o 
  -8   5   8     1006.32     1066.09    104.71 o 
  -7   5   8     1289.14     1285.32    109.77 o 
  -6   5   8     2662.07     2642.29     99.37 o 
  -5   5   8      127.16      208.35    100.63 o 
  -4   5   8      528.73      558.70    111.08 o 
  -3   5   8     2815.44     2739.03    131.54 o 
  -2   5   8       20.15       70.97    106.32 o 
  -1   5   8     1745.50     1726.11    135.29 o 
   0   5   8      566.31      477.13    118.78 o 
   1   5   8     8585.30     8249.59    160.86 o 
   2   5   8     4937.37     4731.79    156.44 o 
   3   5   8       10.51       75.59    115.67 o 
   4   5   8     1725.46     1714.14    102.82 o 
   5   5   8       51.96       70.14     97.72 o 
   6   5   8        4.45       35.08    100.28 o 
   7   5   8     2387.06     2405.32     93.76 o 
   8   5   8      484.78      459.01     97.45 o 
   9   5   8      514.93      551.62     94.04 o 
  10   5   8        9.60      105.69     84.66 o 
  11   5   8      282.35      218.35     84.43 o 
  12   5   8      604.24      657.75     76.08 o 
 -12   6   8       87.99      177.32     87.57 o 
 -11   6   8       14.09       97.62     90.12 o 
 -10   6   8     1479.25     1561.57     90.70 o 
  -9   6   8      218.38      285.67     86.66 o 
  -8   6   8      104.04       56.06     87.14 o 
  -7   6   8        0.29       64.99     93.65 o 
  -6   6   8       75.76      102.15    100.91 o 
  -5   6   8       54.66       56.53    106.27 o 
  -4   6   8        5.53       50.37    113.73 o 
  -3   6   8       43.57       47.86    114.13 o 
  -2   6   8     2497.85     2487.41    131.10 o 
  -1   6   8        0.93       65.12    116.91 o 
   0   6   8     3101.09     2956.69    130.74 o 
   1   6   8       57.18       41.64    135.56 o 
   2   6   8     1564.91     1536.45    130.62 o 
   3   6   8       26.90       55.77    108.99 o 
   4   6   8     1472.57     1415.09    111.92 o 
   5   6   8       89.04      112.25    111.82 o 
   6   6   8      197.71      273.91    106.79 o 
   7   6   8       66.69       66.45    104.60 o 
   8   6   8     1724.84     1744.56    102.88 o 
   9   6   8      381.71      359.00     96.03 o 
  10   6   8      179.46      281.88     82.79 o 
  11   6   8      179.21      180.48     76.61 o 
 -11   7   8     1361.69     1334.61     84.84 o 
 -10   7   8      709.40      814.04     89.68 o 
  -9   7   8      193.82      234.57     86.79 o 
  -8   7   8        1.96      101.60     87.31 o 
  -7   7   8      541.60      519.06     91.33 o 
  -6   7   8      176.36      227.02     97.40 o 
  -5   7   8      526.37      562.56     98.90 o 
  -4   7   8       96.69       13.40    112.78 o 
  -3   7   8       81.38       72.39    114.17 o 
  -2   7   8     2132.99     2076.76    127.17 o 
  -1   7   8      326.75      380.91    133.13 o 
   0   7   8      139.14      146.57    119.88 o 
   1   7   8     1592.87     1558.01    125.78 o 
   2   7   8        6.45       15.34    108.34 o 
   3   7   8       79.56       70.76    104.26 o 
   4   7   8     3072.09     3103.26    113.75 o 
   5   7   8      132.59       94.18    101.20 o 
   6   7   8        0.05       81.58     89.96 o 
   7   7   8     2133.24     2069.38     96.36 o 
   8   7   8       86.09      269.43     94.68 o 
   9   7   8     1763.57     1832.30     97.79 o 
  10   7   8      492.04      557.56     85.68 o 
  -9   8   8     1696.05     1708.94     86.85 o 
  -8   8   8      223.82      203.69     88.59 o 
  -7   8   8      164.87      242.84     90.17 o 
  -6   8   8      261.47      343.98     90.18 o 
  -5   8   8      121.10       57.59     89.02 o 
  -4   8   8       37.47       41.83    106.14 o 
  -3   8   8      128.53      136.23    109.19 o 
  -2   8   8       62.86      101.76    113.05 o 
  -1   8   8     1497.73     1559.96    129.34 o 
   0   8   8        6.02      -32.61    112.17 o 
   1   8   8      403.83      386.69    115.59 o 
   2   8   8      421.70      522.56    101.86 o 
   3   8   8     1461.17     1460.89    113.39 o 
   4   8   8      525.54      564.23    106.83 o 
   5   8   8     2276.09     2339.72    103.84 o 
   6   8   8      324.80      294.30     88.93 o 
   7   8   8      102.11      200.01     92.98 o 
   8   8   8       29.18       42.80     83.45 o 
   9   8   8      296.05      284.04     86.95 o 
  -8   9   8      485.91      465.44     88.68 o 
  -7   9   8      778.81      899.58     89.17 o 
  -6   9   8     1017.29      972.40     92.16 o 
  -5   9   8      131.47      152.07     90.78 o 
  -4   9   8     1203.79     1269.49    103.61 o 
  -3   9   8      322.28      386.67    104.79 o 
  -2   9   8      521.57      524.03    115.44 o 
  -1   9   8      232.98      237.27    122.19 o 
   0   9   8      636.41      696.49    103.62 o 
   1   9   8      987.17     1144.58    108.47 o 
   2   9   8     1258.90     1255.31    107.76 o 
   3   9   8       44.73       56.13    100.03 o 
   4   9   8      853.90      916.68    102.71 o 
   5   9   8        1.64       -6.09     92.79 o 
   6   9   8       95.10       55.05     93.90 o 
   7   9   8       30.96       41.30     88.30 o 
  -5  10   8       97.10      145.40     86.80 o 
  -4  10   8       79.85      154.86     89.07 o 
  -3  10   8     1746.61     1898.27    107.53 o 
  -2  10   8      680.81      714.66    110.85 o 
  -1  10   8      609.77      686.29    114.83 o 
   0  10   8      109.45       71.21    107.08 o 
   1  10   8     1050.60     1036.99    101.09 o 
   2  10   8       65.46       36.65     98.33 o 
   3  10   8       97.71      112.61     88.00 o 
   4  10   8      627.66      645.12    100.17 o 
   5  10   8      600.35      588.56     96.94 o 
 -14   1   9      257.59      186.24     75.45 o 
 -13   1   9      181.53      191.95     83.95 o 
 -12   1   9        7.99       86.47     85.28 o 
 -11   1   9      142.30      245.56     88.59 o 
 -10   1   9        5.61      101.45     89.37 o 
  -9   1   9     1908.79     1901.25    100.28 o 
  -8   1   9      665.00      664.37     93.34 o 
  -7   1   9       12.51       46.68     90.21 o 
  -6   1   9     1654.80     1551.91    114.12 o 
  -5   1   9     2541.74     2342.44    134.07 o 
  -4   1   9     2834.12     2517.81    151.87 o 
  -3   1   9      340.73      435.04    184.39 o 
  -2   1   9      788.06      791.34    185.02 o 
  -1   1   9     4915.83     5062.23    199.06 o 
   0   1   9      460.00      403.78    166.16 o 
   1   1   9      119.21      166.38    162.70 o 
   2   1   9        3.32      108.75    159.55 o 
   3   1   9       29.66       97.86    156.42 o 
   4   1   9     2541.60     2944.99    133.17 o 
   5   1   9     3385.75     3434.73    128.07 o 
   6   1   9     6542.59     6630.50    114.50 o 
   7   1   9     2874.16     3216.00    106.64 o 
   8   1   9       96.23        5.92    106.46 o 
   9   1   9     2387.71     2465.86     97.04 o 
  10   1   9      127.86      195.12     92.73 o 
  11   1   9       87.34      109.81     83.08 o 
  12   1   9        3.22       20.55     83.28 o 
  13   1   9      920.88      915.01     85.03 o 
 -14   2   9      295.53      300.06     76.17 o 
 -13   2   9       20.55       10.60     76.87 o 
 -12   2   9      410.44      424.28     84.95 o 
 -11   2   9       36.39      205.50     86.22 o 
 -10   2   9        0.67       84.65     93.20 o 
  -9   2   9     2327.76     2328.61    108.79 o 
  -8   2   9      136.86      262.34     96.87 o 
  -7   2   9     1096.64     1068.18    102.49 o 
  -6   2   9     2980.70     2782.78    120.35 o 
  -5   2   9     2755.53     2667.56    112.88 o 
  -4   2   9     1061.56     1152.53    136.37 o 
  -3   2   9       12.86       41.72    151.61 o 
  -2   2   9     2213.30     2205.49    175.70 o 
  -1   2   9     3294.96     3367.42    156.64 o 
   0   2   9      303.93      333.04    179.43 o 
   1   2   9     1450.22     1478.34    183.83 o 
   2   2   9     3651.01     3736.20    170.34 o 
   3   2   9        5.07       44.49    142.97 o 
   4   2   9       87.69      202.04    132.89 o 
   5   2   9        1.60       -3.52     94.44 o 
   6   2   9     4271.02     4255.18    104.36 o 
   7   2   9      451.90      497.27    102.30 o 
   8   2   9     1028.47     1023.62    100.96 o 
   9   2   9     1341.07     1400.27     96.74 o 
  10   2   9       86.57       96.20     86.35 o 
  11   2   9       35.85       95.84     85.08 o 
  12   2   9        0.04      131.38     80.38 o 
  13   2   9       24.97       17.84     72.18 o 
 -13   3   9      900.83      962.63     88.91 o 
 -12   3   9        0.68      -28.76     81.99 o 
 -11   3   9      137.14      200.74     84.23 o 
 -10   3   9     1941.15     1911.70     97.95 o 
  -9   3   9     1118.87     1169.82    103.47 o 
  -8   3   9     1501.10     1538.16    104.61 o 
  -7   3   9      374.60      406.28    107.19 o 
  -6   3   9     1465.71     1446.13    110.82 o 
  -5   3   9     4579.25     4241.62    130.26 o 
  -4   3   9     1583.01     1513.19    108.18 o 
  -3   3   9      577.12      617.70    138.44 o 
  -2   3   9     5006.23     4965.35    173.52 o 
  -1   3   9       17.52       42.94    140.51 o 
   0   3   9     1832.15     1623.72    180.60 o 
   1   3   9       20.36        5.60    139.04 o 
   2   3   9     7892.17     7648.99    156.14 o 
   3   3   9     4712.62     4590.59    124.83 o 
   4   3   9     6335.44     6312.82    151.93 o 
   5   3   9     1846.79     1898.89    109.71 o 
   6   3   9        4.17       -0.28     96.08 o 
   7   3   9       27.45       69.13     92.74 o 
   8   3   9        1.78       21.03     92.21 o 
   9   3   9      462.58      460.23     97.68 o 
  10   3   9     2888.65     2885.16     79.80 o 
  11   3   9      106.24      249.00     87.46 o 
  12   3   9      171.97      195.08     88.23 o 
  13   3   9      455.78      362.10     73.74 o 
 -13   4   9      352.81      318.97     85.45 o 
 -12   4   9      952.66      999.29     83.96 o 
 -11   4   9       15.62       -4.63     90.51 o 
 -10   4   9      565.44      535.21     90.04 o 
  -9   4   9       37.32      -16.66     91.31 o 
  -8   4   9      486.39      503.52     95.04 o 
  -7   4   9     1679.02     1689.60    107.65 o 
  -6   4   9       55.23       36.85     97.35 o 
  -5   4   9     1091.79      973.00    103.73 o 
  -4   4   9       76.10       99.29    111.19 o 
  -3   4   9     5194.67     4846.21    139.88 o 
  -2   4   9     3913.88     3683.64    144.83 o 
  -1   4   9      755.92      765.96    147.66 o 
   0   4   9      986.00     1053.41    150.83 o 
   1   4   9     2223.82     2100.28    150.92 o 
   2   4   9     1617.53     1437.01    142.92 o 
   3   4   9     9014.60     8480.64    134.34 o 
   4   4   9       59.22       64.69    109.80 o 
   5   4   9       33.27       49.76    108.92 o 
   6   4   9      255.47      162.69    103.35 o 
   7   4   9      822.41      843.72    102.60 o 
   8   4   9       19.82       41.50     94.02 o 
   9   4   9      201.51      205.73     96.95 o 
  10   4   9      172.93      193.57     86.44 o 
  11   4   9      575.67      671.58     82.20 o 
  12   4   9      304.59      365.04     78.95 o 
 -12   5   9      433.56      427.11     80.43 o 
 -11   5   9      141.11      277.60     82.07 o 
 -10   5   9      137.03      157.90     93.71 o 
  -9   5   9      541.19      613.87     99.22 o 
  -8   5   9      517.49      487.24     99.31 o 
  -7   5   9       60.43       83.09     96.02 o 
  -6   5   9      218.66      275.99     91.41 o 
  -5   5   9      252.10      327.47     89.30 o 
  -4   5   9      527.82      544.54    114.92 o 
  -3   5   9       17.48       -8.71    107.48 o 
  -2   5   9      700.15      657.56    118.75 o 
  -1   5   9     1836.45     1728.77    145.27 o 
   0   5   9     1575.35     1520.12    143.54 o 
   1   5   9      801.13      802.80    126.08 o 
   2   5   9      330.80      264.59    134.64 o 
   3   5   9        6.07      -53.31    108.08 o 
   4   5   9      150.55      114.96    103.74 o 
   5   5   9        8.82       54.39    113.32 o 
   6   5   9      118.15       96.21    104.39 o 
   7   5   9     1360.08     1387.88    100.11 o 
   8   5   9      382.81      452.77     98.33 o 
   9   5   9        0.85       71.11     89.20 o 
  10   5   9       46.80       55.73     85.82 o 
  11   5   9       70.40       24.70     73.24 o 
  12   5   9      137.22       97.19     78.11 o 
 -11   6   9      368.70      378.28     92.57 o 
 -10   6   9        7.67       59.52     86.94 o 
  -9   6   9       19.75       29.36     87.20 o 
  -8   6   9       10.91       95.69     92.49 o 
  -7   6   9       71.55       74.44     97.35 o 
  -6   6   9        4.13       68.38     98.20 o 
  -5   6   9     1254.84     1228.32     99.20 o 
  -4   6   9      224.74      187.51    116.75 o 
  -3   6   9      354.36      406.21    121.08 o 
  -2   6   9       43.19       11.69    120.97 o 
  -1   6   9      770.44      804.57    120.10 o 
   0   6   9     1399.69     1368.35    129.80 o 
   1   6   9       10.79       29.72    102.33 o 
   2   6   9       12.75       13.52    125.92 o 
   3   6   9      301.37      349.54    123.56 o 
   4   6   9      801.54      754.35    113.17 o 
   5   6   9       67.86      103.50    106.08 o 
   6   6   9     1588.05     1587.24     98.00 o 
   7   6   9       42.85       50.43    100.80 o 
   8   6   9      309.13      340.40     94.02 o 
   9   6   9      145.63      149.93     93.04 o 
  10   6   9      211.68       99.63     75.66 o 
  11   6   9       20.63      100.24     69.73 o 
 -10   7   9      124.16      127.25     83.76 o 
  -9   7   9        0.61       36.85     85.11 o 
  -8   7   9       36.69      116.01     89.32 o 
  -7   7   9      125.89      231.18     90.52 o 
  -6   7   9     1171.85     1107.36     93.02 o 
  -5   7   9      891.37      890.09    102.48 o 
  -4   7   9     1093.01     1120.25    115.98 o 
  -3   7   9      111.39       66.11    120.62 o 
  -2   7   9      563.35      625.85    125.22 o 
  -1   7   9       12.53       96.55    140.48 o 
   0   7   9       31.49       70.35    136.23 o 
   1   7   9      458.16      615.19    111.41 o 
   2   7   9       59.90      -11.85    135.49 o 
   3   7   9      180.64      188.56    120.01 o 
   4   7   9     1506.73     1470.27    116.51 o 
   5   7   9     1596.07     1605.76    111.76 o 
   6   7   9      294.91      341.72    100.97 o 
   7   7   9        7.45      -52.90     96.89 o 
   8   7   9      823.40      776.64     92.01 o 
   9   7   9      851.63      846.03     84.41 o 
  10   7   9        0.78       38.82     85.57 o 
  -9   8   9      119.63       64.29     79.81 o 
  -8   8   9     1407.13     1367.18     90.84 o 
  -7   8   9      600.30      625.21     87.24 o 
  -6   8   9        1.52       38.32     88.70 o 
  -5   8   9       21.22       91.09     94.90 o 
  -4   8   9       37.33      112.72    104.95 o 
  -3   8   9      328.32      505.35    113.41 o 
  -2   8   9     2409.63     2548.93    125.43 o 
  -1   8   9        7.81       94.70    132.64 o 
   0   8   9     4135.03     4168.39    126.14 o 
   1   8   9        2.33      -83.88    127.54 o 
   2   8   9      508.47      568.88    127.84 o 
   3   8   9        5.96       44.15    124.24 o 
   4   8   9      230.36      190.08    106.55 o 
   5   8   9     1725.88     1767.87    104.08 o 
   6   8   9       69.35       61.39     89.69 o 
   7   8   9      526.33      513.89     92.83 o 
   8   8   9     1512.06     1440.34     96.88 o 
   9   8   9       23.76       62.73    104.13 o 
  -7   9   9     1532.20     1596.06     92.40 o 
  -6   9   9      311.75      387.75     91.76 o 
  -5   9   9       27.08       48.64     89.81 o 
  -4   9   9       21.69       83.16     98.74 o 
  -3   9   9     1272.37     1416.60    109.07 o 
  -2   9   9       16.26       57.16    103.40 o 
  -1   9   9     1755.56     1875.07    124.25 o 
   0   9   9       82.62      114.98    119.37 o 
   1   9   9     4608.30     4616.79    133.63 o 
   2   9   9      324.13      364.88    119.09 o 
   3   9   9      386.50      436.29    118.84 o 
   4   9   9        2.56       91.86    102.30 o 
   5   9   9        0.67      109.16     98.86 o 
   6   9   9      142.42      128.45     98.32 o 
   7   9   9      500.54      453.16     86.41 o 
  -5  10   9        1.14       21.86    108.99 o 
  -4  10   9      371.76      299.87     95.49 o 
  -3  10   9        1.26        9.86    109.04 o 
  -2  10   9        0.82       86.84    110.01 o 
  -1  10   9       38.06       35.50    112.36 o 
   0  10   9      228.27      444.67    128.14 o 
   1  10   9       30.44       62.20    112.53 o 
   2  10   9     1044.67     1160.79    119.83 o 
   3  10   9       39.30      -15.45    113.25 o 
   4  10   9      935.12      938.69    114.89 o 
 -14   0  10     1008.07      940.09    114.89 o 
 -13   0  10       92.65      201.27    118.80 o 
 -12   0  10       41.84       35.50    120.76 o 
 -11   0  10      494.32      484.98    127.34 o 
 -10   0  10     1392.93     1433.06    137.51 o 
  -9   0  10        0.90      -14.86    140.23 o 
  -8   0  10        0.61      126.10    137.53 o 
  -7   0  10     1922.89     2001.74    151.94 o 
  -6   0  10     1851.85     1669.61    161.84 o 
  -5   0  10     3226.31     2967.58    213.57 o 
  -4   0  10    18052.63    17116.45    280.76 o 
  -3   0  10     1297.23     1314.72    240.39 o 
  -2   0  10        4.49      -76.45    243.14 o 
  -1   0  10     7318.81     7277.42    285.46 o 
   0   0  10     2970.75     2951.96    225.41 o 
   1   0  10        0.07      142.81    232.06 o 
   2   0  10     2593.80     2528.67    221.42 o 
   3   0  10     1060.27     1535.65    210.86 o 
   4   0  10     6414.21     6571.21    197.09 o 
   5   0  10     3702.22     3892.06    173.39 o 
   6   0  10      710.13      814.24    147.34 o 
   7   0  10     3265.84     3573.93    154.60 o 
   8   0  10      544.19      647.12    144.71 o 
   9   0  10        4.97       33.82    135.75 o 
  10   0  10      341.34      361.57    129.89 o 
  11   0  10      548.32      537.50    126.77 o 
  12   0  10      193.72      303.21    118.16 o 
  13   0  10     1130.09     1051.64    105.19 o 
 -14   1  10        5.88       28.93     84.88 o 
 -13   1  10       61.81      115.48     82.42 o 
 -12   1  10      390.25      378.36     84.41 o 
 -11   1  10     1163.85     1238.08     82.50 o 
 -10   1  10       97.14       90.36     94.53 o 
  -9   1  10      499.79      505.05     95.88 o 
  -8   1  10      273.46      285.30     97.19 o 
  -7   1  10      173.85      131.86    100.85 o 
  -6   1  10       43.76      206.45    108.54 o 
  -5   1  10      713.71      707.00    128.12 o 
  -4   1  10     6816.90     6450.01    167.57 o 
  -3   1  10     2187.03     2171.98    163.39 o 
  -2   1  10     1756.98     1609.13    185.78 o 
  -1   1  10     1254.96     1217.71    192.45 o 
   0   1  10     1232.76     1179.26    169.59 o 
   1   1  10      125.62      183.88    166.45 o 
   2   1  10      184.18      198.84    162.13 o 
   3   1  10      332.94      213.59    137.13 o 
   4   1  10     5700.07     6103.19    133.91 o 
   5   1  10       82.09       39.33    106.22 o 
   6   1  10     2115.30     2456.09    110.62 o 
   7   1  10      283.27      426.04    103.71 o 
   8   1  10     1677.46     1780.85    105.69 o 
   9   1  10      176.84      271.35     95.63 o 
  10   1  10      400.17      484.81     94.72 o 
  11   1  10        2.35      106.62     81.99 o 
  12   1  10      231.88      189.13     79.67 o 
  13   1  10      271.56      299.14     76.92 o 
 -13   2  10     2577.40     2498.90     79.83 o 
 -12   2  10        5.70       50.04     88.70 o 
 -11   2  10        0.02      116.59     85.36 o 
 -10   2  10     1057.91     1237.41    100.18 o 
  -9   2  10      235.61      176.63     90.06 o 
  -8   2  10     1784.17     1755.88    110.07 o 
  -7   2  10      201.07      184.21    106.29 o 
  -6   2  10      594.61      531.57    103.17 o 
  -5   2  10      105.73      152.70    120.27 o 
  -4   2  10        0.04       26.03    125.21 o 
  -3   2  10      418.83      334.49    146.52 o 
  -2   2  10        5.05       44.65    165.20 o 
  -1   2  10      262.58      262.57    158.00 o 
   0   2  10     3270.70     3139.77    174.91 o 
   1   2  10      468.59      426.59    159.14 o 
   2   2  10     2639.09     2534.79    150.15 o 
   3   2  10       53.95       71.05    132.70 o 
   4   2  10     1026.31     1033.40    112.40 o 
   5   2  10      343.48      403.43    105.54 o 
   6   2  10      494.88      547.79    103.27 o 
   7   2  10     1989.37     2165.70    102.01 o 
   8   2  10       52.79      177.23     96.26 o 
   9   2  10     2322.56     2189.61     95.30 o 
  10   2  10     2584.00     2610.28     94.71 o 
  11   2  10      877.07      960.97     78.95 o 
  12   2  10      550.01      569.05     85.59 o 
  13   2  10       91.09      156.92     72.02 o 
 -13   3  10       72.07       26.11     80.10 o 
 -12   3  10      556.19      574.37     89.68 o 
 -11   3  10       91.50      129.52     91.29 o 
 -10   3  10     2590.05     2608.99    101.91 o 
  -9   3  10       11.07      121.08     98.48 o 
  -8   3  10      185.40      146.04    104.94 o 
  -7   3  10     1693.48     1729.30    111.55 o 
  -6   3  10       17.99       33.84    101.14 o 
  -5   3  10      187.72      227.79     99.70 o 
  -4   3  10        2.01      -14.36     94.24 o 
  -3   3  10      575.82      572.73    126.31 o 
  -2   3  10     4158.76     3730.81    158.07 o 
  -1   3  10     8379.37     7719.03    149.06 o 
   0   3  10     1291.62     1099.75    167.63 o 
   1   3  10     1273.05     1277.09    147.87 o 
   2   3  10     7596.17     7465.32    140.08 o 
   3   3  10     3873.51     3711.55    134.62 o 
   4   3  10     6356.29     6371.31    132.41 o 
   5   3  10      319.17      325.31    104.70 o 
   6   3  10      558.33      567.94     92.19 o 
   7   3  10     1969.73     2005.12     90.79 o 
   8   3  10      330.70      413.42     88.91 o 
   9   3  10     2783.65     2956.86    103.82 o 
  10   3  10     1615.26     1597.81     90.20 o 
  11   3  10       25.45      107.72     84.18 o 
  12   3  10     2975.74     2884.11     90.59 o 
  13   3  10      499.35      514.17     75.49 o 
 -13   4  10      427.49      488.50     87.73 o 
 -12   4  10      154.37      174.19     80.47 o 
 -11   4  10      376.44      427.44     84.53 o 
 -10   4  10        0.21       71.55     84.67 o 
  -9   4  10     1506.25     1590.47     99.51 o 
  -8   4  10      476.32      524.14     92.96 o 
  -7   4  10     4409.02     4345.38    116.68 o 
  -6   4  10        0.02       42.77     93.54 o 
  -5   4  10      849.33      896.67    108.58 o 
  -4   4  10      654.19      682.82    107.77 o 
  -3   4  10       53.68      146.27    120.84 o 
  -2   4  10      642.54      675.95    114.79 o 
  -1   4  10     2351.21     2272.31    124.29 o 
   0   4  10     2377.18     2208.59    142.88 o 
   1   4  10     7304.20     6711.56    160.84 o 
   2   4  10       76.88      157.14    138.97 o 
   3   4  10     2500.31     2434.98    130.41 o 
   4   4  10        3.40      -30.02    113.44 o 
   5   4  10      384.39      449.79    105.14 o 
   6   4  10       71.80       72.16     92.25 o 
   7   4  10      999.76      878.74     98.29 o 
   8   4  10       10.17       25.00     95.67 o 
   9   4  10      308.32      296.10     91.79 o 
  10   4  10     1013.78     1084.22     91.39 o 
  11   4  10      978.51      983.35     81.58 o 
  12   4  10      697.09      764.86     81.53 o 
 -12   5  10       17.68       84.90     81.20 o 
 -11   5  10     1148.24     1075.88     85.96 o 
 -10   5  10       58.42      127.27     95.19 o 
  -9   5  10      376.80      328.11     98.76 o 
  -8   5  10      355.56      332.14     97.92 o 
  -7   5  10     2249.25     2347.35    107.67 o 
  -6   5  10      582.70      579.57     98.51 o 
  -5   5  10       87.49      167.84    104.14 o 
  -4   5  10     3678.03     3555.46    121.91 o 
  -3   5  10      591.13      651.11    121.48 o 
  -2   5  10     1297.15     1238.89    121.86 o 
  -1   5  10     5186.69     4763.06    128.61 o 
   0   5  10        0.48      -13.52    133.15 o 
   1   5  10      251.27      312.49    136.07 o 
   2   5  10       29.27      115.99    135.41 o 
   3   5  10     1605.38     1523.65    137.80 o 
   4   5  10     2134.90     2031.06    124.63 o 
   5   5  10      588.92      643.66    111.71 o 
   6   5  10      639.72      660.03     91.94 o 
   7   5  10      540.76      519.33     77.89 o 
   8   5  10        1.37      156.44     94.56 o 
   9   5  10     1319.40     1366.48     93.73 o 
  10   5  10       44.99      -20.52     77.52 o 
  11   5  10      595.34      578.69     84.34 o 
  12   5  10       98.25      104.24    233.47 o 
 -11   6  10      201.58      236.33     88.85 o 
 -10   6  10      236.64      237.45     92.84 o 
  -9   6  10        0.70       19.34     87.98 o 
  -8   6  10     1501.59     1562.32     89.14 o 
  -7   6  10      690.92      798.79     99.09 o 
  -6   6  10      980.78     1100.23     97.21 o 
  -5   6  10      714.84      756.20    102.73 o 
  -4   6  10       43.95       54.06    116.82 o 
  -3   6  10     1120.75     1150.84    123.56 o 
  -2   6  10      118.55      157.92    128.97 o 
  -1   6  10        6.63      -51.93    102.11 o 
   0   6  10     4771.30     4633.04    139.31 o 
   1   6  10       57.24       51.49    127.73 o 
   2   6  10     3115.85     3105.65    140.43 o 
   3   6  10      767.98      800.06    133.18 o 
   4   6  10      834.47      843.41    116.89 o 
   5   6  10      795.53      852.22    108.79 o 
   6   6  10      352.39      344.29     95.91 o 
   7   6  10       34.88      124.41     79.63 o 
   8   6  10        9.36      148.77     93.56 o 
   9   6  10        2.89       77.10     82.54 o 
  10   6  10     1395.61     1325.19     87.93 o 
  11   6  10       71.53      108.85     76.60 o 
 -10   7  10      119.07      126.73     76.60 o 
  -9   7  10     1903.39     1898.61     92.19 o 
  -8   7  10       77.72      125.45     83.45 o 
  -7   7  10       15.36       56.10     92.03 o 
  -6   7  10       10.05       70.38     92.56 o 
  -5   7  10      466.29      498.53     90.97 o 
  -4   7  10     2465.41     2398.66    114.86 o 
  -3   7  10      121.90      147.53    116.58 o 
  -2   7  10      600.14      565.90    121.52 o 
  -1   7  10        5.59      120.72    155.15 o 
   0   7  10       24.93      -31.56    135.05 o 
   1   7  10       18.63      -21.85    136.25 o 
   2   7  10     1385.50     1440.16    136.15 o 
   3   7  10     1785.50     1714.43    135.33 o 
   4   7  10      427.43      472.48     98.18 o 
   5   7  10      218.94      198.80     93.11 o 
   6   7  10     1158.36     1130.42     88.80 o 
   7   7  10       51.21       32.05     91.57 o 
   8   7  10      306.53      350.68     83.01 o 
   9   7  10      204.46      220.95     92.96 o 
  10   7  10      430.86      380.39     91.55 o 
  -9   8  10      120.36      104.50     86.72 o 
  -8   8  10      153.54      220.86     89.52 o 
  -7   8  10        8.95       83.12     88.63 o 
  -6   8  10     1891.76     1928.92     95.61 o 
  -5   8  10       71.89      138.87     96.11 o 
  -4   8  10        8.31       54.12    109.34 o 
  -3   8  10      323.29      393.44     97.62 o 
  -2   8  10      498.64      564.10    132.27 o 
  -1   8  10      258.77      180.97    145.18 o 
   0   8  10      853.72      960.21    127.00 o 
   1   8  10      620.91      611.76    127.45 o 
   2   8  10      177.79      221.77    124.83 o 
   3   8  10     1062.07     1069.10    122.95 o 
   4   8  10        4.36       -4.28     98.26 o 
   5   8  10      570.30      587.08    105.64 o 
   6   8  10     1772.73     1808.62    103.73 o 
   7   8  10       81.23       77.01     93.28 o 
   8   8  10      574.33      603.40     78.56 o 
  -7   9  10      250.90      219.88     81.90 o 
  -6   9  10      115.47      188.31     86.86 o 
  -5   9  10     1031.33     1027.39     91.26 o 
  -4   9  10      334.23      361.03     94.38 o 
  -3   9  10      605.43      537.96     99.40 o 
  -2   9  10      951.48      982.76    128.23 o 
  -1   9  10        4.18      -52.38    132.74 o 
   0   9  10      641.30      743.46    106.25 o 
   1   9  10      173.23      179.93    115.06 o 
   2   9  10      405.74      394.39    116.55 o 
   3   9  10      363.19      446.08    119.70 o 
   4   9  10      621.45      549.13     98.64 o 
   5   9  10      204.10      188.06    119.21 o 
   6   9  10       44.05       73.83     90.11 o 
  -4  10  10       14.30       77.42    100.62 o 
  -3  10  10      713.19      618.85    115.81 o 
  -2  10  10       19.23      118.74    130.02 o 
  -1  10  10      103.12       19.78    129.83 o 
   0  10  10     1240.96     1207.75    135.89 o 
   1  10  10       81.50      119.55    102.05 o 
   2  10  10      280.20      331.53    114.02 o 
   3  10  10      532.70      399.15    115.69 o 
   4  10  10        0.27      -37.52    222.26 o 
 -13   1  11       54.80      120.05     82.94 o 
 -12   1  11      901.39      948.21     83.51 o 
 -11   1  11        5.01      162.23     87.36 o 
 -10   1  11       34.81      116.58     92.32 o 
  -9   1  11      143.54      258.03    104.02 o 
  -8   1  11     3197.81     3176.58    102.66 o 
  -7   1  11      352.41      380.41    109.75 o 
  -6   1  11      340.53      426.30     99.01 o 
  -5   1  11     2050.85     2045.83    133.89 o 
  -4   1  11     4503.21     4285.75    144.42 o 
  -3   1  11      302.43      235.83    145.01 o 
  -2   1  11     1979.76     1820.03    148.23 o 
  -1   1  11        0.24       71.95    162.32 o 
   0   1  11     2780.57     2736.02    172.31 o 
   1   1  11      171.87      142.89    141.06 o 
   2   1  11     6463.98     6570.78    152.12 o 
   3   1  11      505.18      545.92    121.86 o 
   4   1  11        5.56      -16.20    107.77 o 
   5   1  11     2355.29     2404.03    110.83 o 
   6   1  11      341.97      401.19    104.61 o 
   7   1  11     5103.96     5387.47    115.77 o 
   8   1  11     1202.51     1260.30    100.18 o 
   9   1  11      576.26      649.83     92.80 o 
  10   1  11       46.88      132.42     91.65 o 
  11   1  11      234.06      185.79     87.60 o 
  12   1  11      372.97      342.59     83.03 o 
  13   1  11       54.89      146.03     80.77 o 
 -13   2  11        1.40        3.73     74.74 o 
 -12   2  11      170.79      158.69     84.10 o 
 -11   2  11       57.97      195.13     79.45 o 
 -10   2  11       92.23      -28.26     96.98 o 
  -9   2  11      130.89      243.01     93.74 o 
  -8   2  11      347.24      299.40    105.41 o 
  -7   2  11     1605.65     1589.56    109.26 o 
  -6   2  11       21.42       48.01     98.54 o 
  -5   2  11     6827.97     6555.19    129.75 o 
  -4   2  11     4429.51     4147.04    126.95 o 
  -3   2  11       57.77      155.38    142.82 o 
  -2   2  11     1169.95     1174.86    147.80 o 
  -1   2  11     1684.02     1451.96    158.22 o 
   0   2  11     2459.40     2143.95    148.19 o 
   1   2  11      278.88      290.15    134.58 o 
   2   2  11     2815.34     2732.92    143.05 o 
   3   2  11     8386.04     8324.56    157.82 o 
   4   2  11     6185.44     6237.74    140.30 o 
   5   2  11     2947.08     3022.16    114.02 o 
   6   2  11      690.68      732.11    104.25 o 
   7   2  11      220.91      307.86    103.50 o 
   8   2  11     4431.22     4727.03    135.49 o 
   9   2  11      310.05      317.45     88.00 o 
  10   2  11       83.81      162.21     89.31 o 
  11   2  11      361.03      387.57     76.85 o 
  12   2  11       16.33       72.58     86.51 o 
  13   2  11      348.71      236.36     81.70 o 
 -13   3  11       23.98      -19.42     78.76 o 
 -12   3  11        2.19       39.77     87.66 o 
 -11   3  11     1650.96     1677.51     95.22 o 
 -10   3  11       75.97      179.47     95.52 o 
  -9   3  11      432.33      517.49    100.36 o 
  -8   3  11      690.48      675.60     97.19 o 
  -7   3  11       14.09       -0.42    112.33 o 
  -6   3  11      348.74      403.71    100.51 o 
  -5   3  11        0.45      -17.94     96.04 o 
  -4   3  11       22.72       41.94    107.37 o 
  -3   3  11     3278.37     3057.89    122.54 o 
  -2   3  11      393.49      372.27    140.68 o 
  -1   3  11     5952.78     5553.86    149.14 o 
   0   3  11       75.67      144.17    134.54 o 
   1   3  11       78.80       92.58    142.74 o 
   2   3  11     2257.46     2080.69    120.97 o 
   3   3  11       85.09      146.80    115.09 o 
   4   3  11     1624.84     1527.78     95.11 o 
   5   3  11        8.07       -8.40    100.49 o 
   6   3  11      193.81      339.11     99.22 o 
   7   3  11     1465.59     1404.25     92.61 o 
   8   3  11      536.31      555.38     88.06 o 
   9   3  11        0.04      -14.83     88.97 o 
  10   3  11     1292.40     1338.11     85.52 o 
  11   3  11      252.66      245.34     80.14 o 
  12   3  11      188.59      177.65     85.96 o 
 -12   4  11      216.65      165.08     76.98 o 
 -11   4  11      357.78      385.90     83.44 o 
 -10   4  11     1198.15     1221.38     88.41 o 
  -9   4  11       27.91      130.13     93.98 o 
  -8   4  11     2982.26     2874.08    100.64 o 
  -7   4  11       28.82       31.19    110.88 o 
  -6   4  11      237.64      286.24     92.10 o 
  -5   4  11      289.19      368.16    102.82 o 
  -4   4  11      219.65      255.89    117.42 o 
  -3   4  11     1382.27     1449.82    125.68 o 
  -2   4  11      478.76      400.58    137.34 o 
  -1   4  11     2932.46     2777.38    148.65 o 
   0   4  11     3497.67     3203.12    145.73 o 
   1   4  11     4187.06     3989.78    127.77 o 
   2   4  11       21.06       81.39    118.56 o 
   3   4  11       92.48      129.59    109.28 o 
   4   4  11       85.08       75.62    112.26 o 
   5   4  11     2765.85     2674.13    110.85 o 
   6   4  11     1531.45     1529.62    105.83 o 
   7   4  11      443.01      495.07     97.14 o 
   8   4  11      809.91      940.80     99.50 o 
   9   4  11      139.67      233.78     89.98 o 
  10   4  11       78.34      132.67     88.22 o 
  11   4  11     2692.86     2658.04     86.10 o 
  12   4  11       57.36       85.65     82.14 o 
 -12   5  11       79.98      121.77     80.47 o 
 -11   5  11      101.21      171.50     80.44 o 
 -10   5  11        2.06      118.26     89.72 o 
  -9   5  11      213.28      334.09     94.00 o 
  -8   5  11      293.66      326.42     93.91 o 
  -7   5  11      662.40      696.42     97.41 o 
  -6   5  11     1609.57     1688.45    103.69 o 
  -5   5  11      415.73      484.97    102.95 o 
  -4   5  11        7.05       22.87     94.51 o 
  -3   5  11      257.62      298.05    106.31 o 
  -2   5  11        2.45       -0.35    137.71 o 
  -1   5  11      287.09      306.77    138.52 o 
   0   5  11      319.18      423.39    134.87 o 
   1   5  11     1219.14     1137.51    138.46 o 
   2   5  11      162.39      217.44    133.37 o 
   3   5  11        9.47      -48.21    134.51 o 
   4   5  11      575.92      640.13    109.22 o 
   5   5  11        3.83       45.67    115.00 o 
   6   5  11     2252.89     2167.89     93.20 o 
   7   5  11     1254.70     1290.70     96.13 o 
   8   5  11      271.52      357.80     85.06 o 
   9   5  11      207.05      304.45     89.08 o 
  10   5  11      645.28      638.53     85.27 o 
  11   5  11        0.02       16.01     81.48 o 
 -11   6  11      412.92      466.40     90.03 o 
 -10   6  11      119.57      184.54     76.75 o 
  -9   6  11        0.64       98.81     81.57 o 
  -8   6  11      204.60      283.62     92.46 o 
  -7   6  11      388.87      413.74     86.76 o 
  -6   6  11        1.36       92.21     98.23 o 
  -5   6  11     3991.85     3977.87    101.07 o 
  -4   6  11      128.84      191.75    117.46 o 
  -3   6  11      111.15      184.83    112.30 o 
  -2   6  11      854.59      946.54    123.05 o 
  -1   6  11      304.86      323.44    132.81 o 
   0   6  11       13.74       64.95    131.81 o 
   1   6  11       10.78     -103.61    127.45 o 
   2   6  11       55.30        1.19    103.78 o 
   3   6  11      970.78      934.89    130.22 o 
   4   6  11      523.05      521.73    104.61 o 
   5   6  11     3889.68     3775.06    119.21 o 
   6   6  11      616.21      627.28    106.68 o 
   7   6  11       14.97        9.90     96.11 o 
   8   6  11      899.46      909.00     98.43 o 
   9   6  11      219.38      172.82     91.17 o 
  10   6  11      271.60      261.82     84.01 o 
 -10   7  11       10.30      -82.84     82.84 o 
  -9   7  11       98.60      176.38     85.47 o 
  -8   7  11      221.08      270.01     86.82 o 
  -7   7  11     1763.39     1842.90     96.27 o 
  -6   7  11      232.14      236.64     94.64 o 
  -5   7  11      555.75      641.30     96.38 o 
  -4   7  11       84.93      160.68    113.52 o 
  -3   7  11     1221.89     1280.26    114.96 o 
  -2   7  11     1805.30     1996.17    158.87 o 
  -1   7  11      113.74       51.77    155.05 o 
   0   7  11       31.65       95.23    131.18 o 
   1   7  11      616.67      780.47    131.23 o 
   2   7  11     3010.68     3111.53    136.49 o 
   3   7  11       12.00      139.84    125.35 o 
   4   7  11        7.85      108.16    124.80 o 
   5   7  11     1140.83     1104.38    111.44 o 
   6   7  11     1541.48     1592.99    103.18 o 
   7   7  11     1433.73     1451.12    101.09 o 
   8   7  11      893.11      752.85     94.14 o 
   9   7  11        0.17       29.61     83.72 o 
  -8   8  11      811.39      844.83     85.28 o 
  -7   8  11      215.16      190.53     89.50 o 
  -6   8  11     1877.13     1940.10     97.10 o 
  -5   8  11      193.87      274.61     94.70 o 
  -4   8  11     2368.63     2544.49    117.78 o 
  -3   8  11      217.59      279.25    118.09 o 
  -2   8  11      173.42      312.01    142.73 o 
  -1   8  11      330.26      463.58    143.54 o 
   0   8  11      190.03      341.98    124.11 o 
   1   8  11      265.23      365.29    102.01 o 
   2   8  11     1964.61     1953.92    126.29 o 
   3   8  11       30.59       63.56    115.71 o 
   4   8  11     2366.19     2364.41    128.67 o 
   5   8  11     1554.24     1648.19    106.10 o 
   6   8  11      416.55      345.11    104.08 o 
   7   8  11      112.43      158.35     81.51 o 
   8   8  11      116.80       81.15     90.95 o 
  -7   9  11        8.09      -64.15    225.69 o 
  -6   9  11       13.61       13.54     90.57 o 
  -5   9  11      471.77      427.14     91.10 o 
  -4   9  11       55.61      -33.89    106.09 o 
  -3   9  11       37.98        9.03    120.56 o 
  -2   9  11      746.60      855.88    138.36 o 
  -1   9  11     1430.94     1606.22    139.71 o 
   0   9  11        0.32      -52.69    109.96 o 
   1   9  11     1859.88     2082.68    125.60 o 
   2   9  11      215.17      339.37    120.53 o 
   3   9  11       37.32      156.49    117.93 o 
   4   9  11       31.20      201.14    118.54 o 
   5   9  11       46.19      -16.76    115.47 o 
   6   9  11       25.43      -17.48    109.65 o 
  -3  10  11       89.61       70.54    111.24 o 
  -2  10  11        0.93       29.51    132.97 o 
  -1  10  11       16.24      -41.60    135.90 o 
   0  10  11        0.33      -58.63    133.81 o 
   1  10  11       82.58      134.17    100.29 o 
   2  10  11      725.49      788.21    112.93 o 
   3  10  11      140.36      201.30    124.25 o 
 -13   0  12     1733.71     1753.88    123.87 o 
 -12   0  12     2786.02     2635.30    118.57 o 
 -11   0  12      488.73      376.58    127.57 o 
 -10   0  12      561.28      536.96    131.03 o 
  -9   0  12     1835.62     1897.80    130.30 o 
  -8   0  12      881.31      912.14    169.14 o 
  -7   0  12        1.98       78.86    169.15 o 
  -6   0  12      107.55       77.01    146.74 o 
  -5   0  12    15764.75    15051.46    230.47 o 
  -4   0  12      793.94      898.13    193.09 o 
  -3   0  12     3022.69     2933.30    183.90 o 
  -2   0  12    11540.18    10888.62    324.71 o 
  -1   0  12     1381.91     1327.73    239.49 o 
   0   0  12     2131.44     1948.37    197.95 o 
   1   0  12     1966.28     1801.41    218.21 o 
   2   0  12     3559.33     3420.13    178.70 o 
   3   0  12     6308.09     6220.53    203.10 o 
   4   0  12       33.12      126.75    156.16 o 
   5   0  12    14101.69    14960.60    191.62 o 
   6   0  12      362.98      451.97    151.42 o 
   7   0  12       65.71      120.51    148.30 o 
   8   0  12        5.33       68.49    143.12 o 
   9   0  12       98.32      115.92    130.57 o 
  10   0  12       34.56       45.01    132.39 o 
  11   0  12      947.04      959.77    121.26 o 
  12   0  12       21.06       76.20    111.38 o 
  13   0  12      187.34      281.60    112.06 o 
 -13   1  12      740.12      712.70     79.05 o 
 -12   1  12        0.57       42.79     85.72 o 
 -11   1  12        7.26       59.84     85.49 o 
 -10   1  12      947.61      941.77     99.97 o 
  -9   1  12     1463.45     1579.74     99.90 o 
  -8   1  12     1166.31     1073.57    100.01 o 
  -7   1  12      689.41      756.36    111.94 o 
  -6   1  12      674.95      623.62    118.99 o 
  -5   1  12     1458.48     1389.56    126.18 o 
  -4   1  12     4691.53     4597.56    141.98 o 
  -3   1  12       10.04      139.50    126.53 o 
  -2   1  12    12729.19    11703.67    162.40 o 
  -1   1  12     2828.03     2732.19    156.00 o 
   0   1  12     2658.96     2361.89    143.56 o 
   1   1  12      460.11      489.04    127.47 o 
   2   1  12     4003.26     3862.07    134.18 o 
   3   1  12       60.42       96.18    116.18 o 
   4   1  12      263.62      374.89    104.00 o 
   5   1  12      387.23      369.92    101.04 o 
   6   1  12        0.10       48.66     94.29 o 
   7   1  12     1155.05     1232.06    103.98 o 
   8   1  12     2230.97     2440.62     99.74 o 
   9   1  12      299.41      340.83     92.48 o 
  10   1  12      402.27      406.31     89.40 o 
  11   1  12      469.24      483.21     85.11 o 
  12   1  12      183.57      185.78     80.53 o 
  13   1  12      311.97      199.01     80.40 o 
 -13   2  12       60.20      119.60     75.17 o 
 -12   2  12        0.65      -17.92     87.87 o 
 -11   2  12     3389.46     3408.58     86.95 o 
 -10   2  12       70.34      132.24     92.00 o 
  -9   2  12       25.07       50.15     92.59 o 
  -8   2  12     1778.80     1776.56    108.42 o 
  -7   2  12       64.00       59.46    108.49 o 
  -6   2  12        0.13       12.13     98.23 o 
  -5   2  12      203.18      194.01    116.05 o 
  -4   2  12       57.77       26.31    113.83 o 
  -3   2  12     2508.93     2426.97    127.79 o 
  -2   2  12     2870.79     2610.08    146.33 o 
  -1   2  12     9133.63     8377.91    169.99 o 
   0   2  12     7276.84     7052.34    161.71 o 
   1   2  12    10691.74    10060.52    147.13 o 
   2   2  12      144.96      211.24    116.42 o 
   3   2  12      642.20      649.45    113.73 o 
   4   2  12       58.30      126.93    105.68 o 
   5   2  12     1336.20     1378.03    109.33 o 
   6   2  12      320.46      416.19    102.88 o 
   7   2  12      271.84      334.45    100.16 o 
   8   2  12     7178.83     7766.12    117.11 o 
   9   2  12      228.06      188.10     83.85 o 
  10   2  12     1073.32     1167.01     89.41 o 
  11   2  12     2201.04     2101.38     94.35 o 
  12   2  12      169.72      205.64     83.04 o 
 -13   3  12       31.11       93.77     91.83 o 
 -12   3  12      794.51      889.67     89.72 o 
 -11   3  12      604.29      717.92     84.83 o 
 -10   3  12      185.38      180.42     91.66 o 
  -9   3  12      364.78      377.69    100.29 o 
  -8   3  12     2081.92     2275.93    100.60 o 
  -7   3  12      391.26      496.22    111.71 o 
  -6   3  12     1532.16     1497.89    109.83 o 
  -5   3  12      332.59      399.82    105.85 o 
  -4   3  12     3117.67     2944.45    106.93 o 
  -3   3  12     2544.44     2387.23    134.22 o 
  -2   3  12     3080.51     2989.04    141.14 o 
  -1   3  12     1947.02     1704.90    128.89 o 
   0   3  12     7085.82     6676.72    153.96 o 
   1   3  12     6248.67     5693.83    150.92 o 
   2   3  12     3892.43     3777.39    135.13 o 
   3   3  12      459.99      454.94    114.91 o 
   4   3  12     1776.55     1731.50    114.88 o 
   5   3  12     1432.85     1415.54    104.93 o 
   6   3  12      257.60      336.35    105.53 o 
   7   3  12     2339.81     2362.72    108.35 o 
   8   3  12     2329.66     2459.42    102.54 o 
   9   3  12      494.82      488.72     93.93 o 
  10   3  12      694.76      702.88     85.19 o 
  11   3  12     1536.97     1540.57     89.96 o 
  12   3  12       26.76       60.44     83.88 o 
 -12   4  12       15.49      194.30     84.81 o 
 -11   4  12     1691.02     1734.52     95.27 o 
 -10   4  12       15.26       88.51     84.02 o 
  -9   4  12       85.28      122.19     95.36 o 
  -8   4  12       90.77      191.85     95.28 o 
  -7   4  12      652.63      698.93     92.06 o 
  -6   4  12      231.98      255.12    100.54 o 
  -5   4  12     2242.02     2235.67     97.25 o 
  -4   4  12       16.01       39.49    115.40 o 
  -3   4  12     2966.95     2779.89    133.86 o 
  -2   4  12      149.03      195.16    127.83 o 
  -1   4  12     4176.16     3730.58    123.60 o 
   0   4  12       50.23      -39.24    133.30 o 
   1   4  12       66.44      156.92    134.66 o 
   2   4  12      766.91      704.01    111.02 o 
   3   4  12      361.37      304.49    120.60 o 
   4   4  12       78.17      102.89     91.29 o 
   5   4  12     2534.05     2399.06    109.07 o 
   6   4  12     1772.94     1764.66    107.10 o 
   7   4  12      912.42      961.23    101.22 o 
   8   4  12      223.10      226.77     95.24 o 
   9   4  12      226.62      151.33     90.52 o 
  10   4  12       47.02       84.51     90.04 o 
  11   4  12      391.57      446.25     86.05 o 
  12   4  12       33.60      114.60    135.27 o 
 -11   5  12        7.99      113.35     87.31 o 
 -10   5  12        1.04       73.27     81.74 o 
  -9   5  12      863.49      805.68     96.14 o 
  -8   5  12     3115.68     3156.30     91.83 o 
  -7   5  12      926.41      820.54    100.51 o 
  -6   5  12     1974.65     1996.12     99.52 o 
  -5   5  12       13.67       51.71     89.60 o 
  -4   5  12      939.79     1011.92    116.06 o 
  -3   5  12        4.93       83.28    125.86 o 
  -2   5  12     1011.17     1139.78    152.30 o 
  -1   5  12      324.22      376.59    130.04 o 
   0   5  12      450.53      517.91    131.30 o 
   1   5  12     3460.98     3332.00    138.80 o 
   2   5  12     2167.29     2097.43    140.18 o 
   3   5  12        0.12      160.54    128.77 o 
   4   5  12      201.58      224.71    123.63 o 
   5   5  12      384.56      399.57    103.36 o 
   6   5  12       11.56       85.59     99.43 o 
   7   5  12      156.70      178.64     95.87 o 
   8   5  12        0.93       24.69     87.83 o 
   9   5  12       86.31       33.67     89.29 o 
  10   5  12      120.47      163.71     88.41 o 
  11   5  12        0.58       38.54     86.64 o 
 -11   6  12      614.19      667.38     87.34 o 
 -10   6  12     1882.00     1909.87     89.16 o 
  -9   6  12      702.17      726.86     89.04 o 
  -8   6  12      600.76      668.58     93.78 o 
  -7   6  12        1.51       57.26     91.27 o 
  -6   6  12      476.86      595.65     98.63 o 
  -5   6  12     1626.38     1711.00    105.13 o 
  -4   6  12       66.58       65.97    114.36 o 
  -3   6  12      491.43      606.95    130.21 o 
  -2   6  12     2848.76     2729.19    162.66 o 
  -1   6  12       44.19       94.25    116.25 o 
   0   6  12      427.32      473.34    132.58 o 
   1   6  12      225.00      283.61    107.72 o 
   2   6  12     5599.63     5561.46    147.95 o 
   3   6  12      693.69      739.26    126.60 o 
   4   6  12      685.18      670.42    126.45 o 
   5   6  12        0.01       40.08    107.45 o 
   6   6  12       13.55       94.96     93.09 o 
   7   6  12      467.09      432.87     97.63 o 
   8   6  12        0.27       91.15     95.20 o 
   9   6  12      204.08      279.56     93.34 o 
  10   6  12      671.22      662.35     83.85 o 
 -10   7  12      381.67      520.04    296.84 o 
  -9   7  12        3.35      141.14     84.78 o 
  -8   7  12       14.62      111.80     88.44 o 
  -7   7  12     1046.45     1137.76     95.98 o 
  -6   7  12       34.03       46.98     91.48 o 
  -5   7  12      190.00      294.87     93.95 o 
  -4   7  12      402.92      400.42    113.44 o 
  -3   7  12       78.87       29.48    113.27 o 
  -2   7  12       91.64      181.53    113.13 o 
  -1   7  12       48.78       82.59    151.98 o 
   0   7  12        0.15     -130.46    130.46 o 
   1   7  12      310.59      377.34    129.29 o 
   2   7  12      741.83      788.26    104.63 o 
   3   7  12      120.32      220.00    122.30 o 
   4   7  12     3531.01     3462.85    129.72 o 
   5   7  12     1663.42     1698.24     99.79 o 
   6   7  12      627.51      737.83    102.94 o 
   7   7  12      254.84      362.56     95.61 o 
   8   7  12      552.57      589.36     95.37 o 
   9   7  12      712.28      622.81     95.25 o 
  -8   8  12     1023.05     1078.78     88.20 o 
  -7   8  12       18.54       73.84     84.85 o 
  -6   8  12      173.29      253.54     94.51 o 
  -5   8  12      153.33      272.23     96.40 o 
  -4   8  12      832.34      914.57    113.09 o 
  -3   8  12       52.79       -7.14    121.96 o 
  -2   8  12      990.09     1110.53    141.51 o 
  -1   8  12       35.65       66.32    139.23 o 
   0   8  12        0.13       40.85    118.14 o 
   1   8  12        8.94       58.23    103.47 o 
   2   8  12       15.09      -60.30    115.80 o 
   3   8  12      968.35      999.74    119.08 o 
   4   8  12      963.58     1093.35    120.49 o 
   5   8  12      459.08      626.91    118.67 o 
   6   8  12       12.44       44.96    112.59 o 
   7   8  12      212.97      274.64     95.66 o 
  -6   9  12      400.46      391.79     92.02 o 
  -5   9  12       14.10       12.01     96.41 o 
  -4   9  12        1.41       75.64    102.34 o 
  -3   9  12      126.57      195.96    135.80 o 
  -2   9  12        0.70      104.10    135.92 o 
  -1   9  12       66.76       37.44    119.96 o 
   0   9  12     1552.34     1661.22    145.02 o 
   1   9  12       40.67       75.95    117.14 o 
   2   9  12      176.08      178.10    106.26 o 
   3   9  12      213.42      147.30    117.01 o 
   4   9  12      105.18       40.06    114.51 o 
   5   9  12        4.34       53.02    113.29 o 
  -2  10  12      521.77      496.00    100.72 o 
  -1  10  12        0.89      130.77    162.30 o 
   0  10  12       88.78       92.07    131.06 o 
   1  10  12       48.31      127.55    112.05 o 
 -13   1  13      401.94      379.85     76.91 o 
 -12   1  13      264.09      218.47     77.13 o 
 -11   1  13      112.48      160.68     92.90 o 
 -10   1  13      371.39      480.06     98.09 o 
  -9   1  13     1383.58     1517.10    106.72 o 
  -8   1  13      270.94      314.44    104.07 o 
  -7   1  13       11.42      114.15    116.41 o 
  -6   1  13     6963.39     6827.56    137.44 o 
  -5   1  13     1698.77     1574.33    121.32 o 
  -4   1  13     1310.02     1110.05    114.44 o 
  -3   1  13      485.89      535.12    111.07 o 
  -2   1  13       10.70       16.93    121.48 o 
  -1   1  13      402.01      478.31    139.01 o 
   0   1  13      353.66      377.22    129.65 o 
   1   1  13      539.08      574.26    117.17 o 
   2   1  13     3295.59     3208.15    127.24 o 
   3   1  13      600.72      557.05    106.00 o 
   4   1  13     5416.27     5636.80    117.72 o 
   5   1  13      206.35      202.17    105.47 o 
   6   1  13       64.14      129.36    111.59 o 
   7   1  13      644.28      721.39    102.34 o 
   8   1  13       75.46       69.31     90.36 o 
   9   1  13      168.26      235.60     89.02 o 
  10   1  13      261.28      300.83     87.77 o 
  11   1  13      232.71      278.57     87.18 o 
  12   1  13      439.29      406.80     86.84 o 
 -13   2  13      424.35      383.55     87.22 o 
 -12   2  13       51.32      157.77     88.45 o 
 -11   2  13       19.76       28.85     84.78 o 
 -10   2  13      354.51      350.78     94.79 o 
  -9   2  13      639.14      617.54     90.30 o 
  -8   2  13     1510.53     1587.24    104.30 o 
  -7   2  13     1731.95     1776.83    106.72 o 
  -6   2  13      746.23      795.57    106.29 o 
  -5   2  13      681.16      772.94    110.86 o 
  -4   2  13     1029.55     1024.59    103.37 o 
  -3   2  13     1013.81      980.36    122.84 o 
  -2   2  13       80.18      155.01    117.34 o 
  -1   2  13     2318.29     2148.05    137.69 o 
   0   2  13      353.69      332.85    125.94 o 
   1   2  13     2384.20     2356.43    127.53 o 
   2   2  13       51.78       20.54    117.03 o 
   3   2  13      441.94      428.07    103.48 o 
   4   2  13       13.90       20.14    109.18 o 
   5   2  13     1013.21     1007.48    108.94 o 
   6   2  13     1823.09     1820.12    107.39 o 
   7   2  13      597.80      684.36     97.29 o 
   8   2  13       74.86      113.97     97.27 o 
   9   2  13      869.77      933.95     94.89 o 
  10   2  13      156.17      246.03     89.46 o 
  11   2  13      259.15      290.93     86.11 o 
  12   2  13      210.54      252.41     86.35 o 
 -12   3  13      117.70      127.98     80.07 o 
 -11   3  13        2.14       52.16     81.14 o 
 -10   3  13       68.74       65.44     87.35 o 
  -9   3  13      328.33      434.37     91.85 o 
  -8   3  13       32.46       80.27     99.34 o 
  -7   3  13      152.28      158.41    102.42 o 
  -6   3  13      160.53      165.52    103.15 o 
  -5   3  13      115.55      117.80     97.62 o 
  -4   3  13      155.97      188.36    115.76 o 
  -3   3  13     8225.15     8044.64    149.35 o 
  -2   3  13      546.64      634.44    125.65 o 
  -1   3  13       90.30      110.71    130.13 o 
   0   3  13      360.10      398.42    114.05 o 
   1   3  13      352.97     1111.17    328.17 o 
   2   3  13     1024.63      911.96    121.60 o 
   3   3  13      444.54      436.14    114.92 o 
   4   3  13       36.78       41.37     97.23 o 
   5   3  13     3699.81     3602.59    115.28 o 
   6   3  13      595.36      606.03     99.91 o 
   7   3  13     1819.83     1963.75    102.15 o 
   8   3  13       98.88      184.19    100.03 o 
   9   3  13      443.85      425.18     83.16 o 
  10   3  13       85.34      118.71     86.63 o 
  11   3  13        0.01       -9.19     83.33 o 
  12   3  13      882.26      852.77     84.18 o 
 -12   4  13      237.91      139.07     86.72 o 
 -11   4  13        1.21       89.31     83.24 o 
 -10   4  13     2269.25     2285.44     99.68 o 
  -9   4  13       74.57       78.25     85.76 o 
  -8   4  13      955.83      974.44     99.28 o 
  -7   4  13      371.82      418.88     98.12 o 
  -6   4  13        2.74      -10.82    100.70 o 
  -5   4  13       99.49       93.89     99.95 o 
  -4   4  13      177.97      169.54    120.11 o 
  -3   4  13     3375.80     3130.52    116.25 o 
  -2   4  13      888.27      852.58    128.21 o 
  -1   4  13        2.36       24.25    131.81 o 
   0   4  13     2647.23     2523.34    127.15 o 
   1   4  13       22.13       -0.51    129.42 o 
   2   4  13        3.92      173.31    128.35 o 
   3   4  13      275.46      255.21    116.36 o 
   4   4  13     1098.63     1094.39    113.99 o 
   5   4  13       32.72       71.66    105.99 o 
   6   4  13      578.08      586.89    103.78 o 
   7   4  13      539.23      551.97     96.60 o 
   8   4  13      440.92      395.94     96.66 o 
   9   4  13     1023.77      990.19     94.24 o 
  10   4  13      503.20      507.82     84.43 o 
  11   4  13        0.05       36.50     77.50 o 
 -11   5  13       40.67       38.82     79.07 o 
 -10   5  13       13.00        4.83     90.90 o 
  -9   5  13       13.04       37.69     79.55 o 
  -8   5  13      315.82      312.83     88.22 o 
  -7   5  13        0.31      -17.96     95.60 o 
  -6   5  13      104.35      124.76     96.82 o 
  -5   5  13      795.38      773.06    102.88 o 
  -4   5  13        5.98       77.01    119.73 o 
  -3   5  13      881.53      920.50    133.46 o 
  -2   5  13      491.20      407.72    152.79 o 
  -1   5  13        0.79      -19.91    119.65 o 
   0   5  13        4.74       -8.39    131.38 o 
   1   5  13       10.71       72.59    130.44 o 
   2   5  13      165.80      118.84    132.85 o 
   3   5  13      360.15      250.06    132.83 o 
   4   5  13      156.48      312.99    130.08 o 
   5   5  13        5.79      -59.66    108.65 o 
   6   5  13      535.93      551.04    101.25 o 
   7   5  13      543.47      440.66     93.83 o 
   8   5  13      231.49      257.98     91.17 o 
   9   5  13        8.23      -42.18     76.52 o 
  10   5  13       17.34       62.54     88.66 o 
  11   5  13       63.62       98.71    222.96 o 
 -10   6  13       71.30       90.85     78.21 o 
  -9   6  13       29.98       97.94     84.79 o 
  -8   6  13       12.16       52.12     72.88 o 
  -7   6  13      795.00      854.23     91.25 o 
  -6   6  13     1165.29     1122.08     96.82 o 
  -5   6  13      369.89      426.73    100.85 o 
  -4   6  13        1.23        3.15    101.27 o 
  -3   6  13     1165.96     1223.84    134.75 o 
  -2   6  13        0.02      104.66    146.36 o 
  -1   6  13      115.10      119.78    148.47 o 
   0   6  13      309.72      414.73    129.57 o 
   1   6  13     1233.75     1198.14    131.25 o 
   2   6  13      255.87      259.00    126.13 o 
   3   6  13     2415.74     2337.39    108.58 o 
   4   6  13      236.57      282.35    123.81 o 
   5   6  13      296.31      237.31    106.54 o 
   6   6  13      229.92      255.35    102.72 o 
   7   6  13       46.55       62.26     86.18 o 
   8   6  13        1.56       97.60     97.31 o 
   9   6  13       71.81       62.65     89.71 o 
  10   6  13      126.57       97.14     81.81 o 
  -9   7  13      749.25      714.01     75.78 o 
  -8   7  13        9.34       43.33     85.55 o 
  -7   7  13      828.22      884.35     91.99 o 
  -6   7  13     1622.35     1770.64     92.47 o 
  -5   7  13      904.36     1016.69    100.98 o 
  -4   7  13     1026.38     1070.38    118.40 o 
  -3   7  13      446.30      319.60    122.06 o 
  -2   7  13      281.73      491.75    145.71 o 
  -1   7  13       49.99        6.55    147.01 o 
   0   7  13      297.21      257.24     99.48 o 
   1   7  13        0.50       -9.45    102.75 o 
   2   7  13      368.95      342.72    102.10 o 
   3   7  13     1557.50     1594.92    103.53 o 
   4   7  13     1199.13     1301.34    119.13 o 
   5   7  13      656.45      739.68    117.17 o 
   6   7  13      147.02      151.01    103.00 o 
   7   7  13      163.23      158.76     96.55 o 
   8   7  13       11.02       60.28     84.41 o 
  -8   8  13      995.30     1090.54    129.61 o 
  -7   8  13      147.24      160.35     90.14 o 
  -6   8  13        0.63        4.18     75.60 o 
  -5   8  13       11.05      -27.52     97.47 o 
  -4   8  13      239.91      284.99    117.99 o 
  -3   8  13       78.42      179.30    136.57 o 
  -2   8  13      604.04      576.48    141.34 o 
  -1   8  13      409.67      461.24    118.22 o 
   0   8  13     4414.33     4435.14    129.87 o 
   1   8  13       68.91      163.36    105.25 o 
   2   8  13     1137.14     1171.07    122.56 o 
   3   8  13       22.41       59.42    115.89 o 
   4   8  13      115.63       52.57    118.86 o 
   5   8  13       71.29       93.55    114.26 o 
   6   8  13      152.45       99.06    111.10 o 
   7   8  13      289.86      319.04     89.45 o 
  -5   9  13      329.68      362.51     89.81 o 
  -4   9  13      170.17      279.81    134.24 o 
  -3   9  13      361.89      383.94    138.54 o 
  -2   9  13      819.47      811.62    121.00 o 
  -1   9  13       60.40       73.30    106.58 o 
   0   9  13        1.21       73.09    106.04 o 
   1   9  13      815.13      819.88    119.42 o 
   2   9  13       62.63        4.25    114.75 o 
   3   9  13      631.00      609.59    104.90 o 
   4   9  13        2.79      -52.01    112.20 o 
   5   9  13        0.52      118.54    111.30 o 
 -13   0  14        5.73      -27.80    130.68 o 
 -12   0  14      196.44      172.44    138.65 o 
 -11   0  14       12.62        6.50    117.87 o 
 -10   0  14     3399.14     3506.16    161.27 o 
  -9   0  14      828.39      783.44    153.54 o 
  -8   0  14     3298.18     3347.08    170.53 o 
  -7   0  14      990.41      892.37    170.05 o 
  -6   0  14        2.60      134.35    167.31 o 
  -5   0  14      331.62      340.09    166.36 o 
  -4   0  14      139.26      195.31    141.24 o 
  -3   0  14        0.16       -8.57    155.12 o 
  -2   0  14     5758.37     5470.99    197.82 o 
  -1   0  14     2389.21     2384.21    185.72 o 
   0   0  14    14293.35    13181.91    247.84 o 
   1   0  14     1162.84     1199.65    163.07 o 
   2   0  14      678.67      627.90    168.99 o 
   3   0  14        1.89       69.97    142.37 o 
   4   0  14     2667.47     2750.97    149.21 o 
   5   0  14      109.74      197.02    144.10 o 
   6   0  14      284.83      354.69    148.08 o 
   7   0  14     1354.94     1470.49    134.52 o 
   8   0  14      339.30      376.53    127.90 o 
   9   0  14      378.67      422.04    127.86 o 
  10   0  14      103.45       80.73    120.24 o 
  11   0  14     1297.81     1313.08    123.42 o 
  12   0  14     1119.81      987.11    120.30 o 
 -13   1  14        8.05       39.02     93.34 o 
 -12   1  14      172.51      279.54     88.76 o 
 -11   1  14      559.31      602.59     90.27 o 
 -10   1  14      721.34      821.88     95.06 o 
  -9   1  14     1352.83     1527.64    109.67 o 
  -8   1  14        0.08      -13.59    110.81 o 
  -7   1  14      615.86      592.20    114.43 o 
  -6   1  14      117.94      193.45    122.75 o 
  -5   1  14      237.50      343.91    123.06 o 
  -4   1  14      299.21      328.10    115.26 o 
  -3   1  14     2682.36     2481.56    120.30 o 
  -2   1  14      767.76      692.69    113.99 o 
  -1   1  14       26.90       19.90    126.35 o 
   0   1  14      628.44      588.22    122.58 o 
   1   1  14     5704.52     5361.46    170.40 o 
   2   1  14       87.72      204.16    103.73 o 
   3   1  14       18.17       48.88    100.55 o 
   4   1  14      112.44      171.72    105.76 o 
   5   1  14        8.55       46.18    109.65 o 
   6   1  14      814.32      934.67    103.45 o 
   7   1  14       98.82      119.96    102.34 o 
   8   1  14        2.93      110.36     96.83 o 
   9   1  14     2446.80     2756.65     91.78 o 
  10   1  14      465.83      589.63     85.42 o 
  11   1  14      525.90      584.48     83.96 o 
  12   1  14      478.41      492.15     77.44 o 
 -12   2  14      121.21      160.93     80.10 o 
 -11   2  14      168.73      268.72     82.78 o 
 -10   2  14       19.89       23.17     90.55 o 
  -9   2  14     1154.45     1187.78     94.98 o 
  -8   2  14      151.32      302.86     94.69 o 
  -7   2  14       21.02        9.95    101.85 o 
  -6   2  14     1128.97     1160.12    118.41 o 
  -5   2  14      216.28      178.33    105.75 o 
  -4   2  14      183.30      184.85    114.47 o 
  -3   2  14      879.51      768.95    112.14 o 
  -2   2  14     1110.59     1080.57    121.87 o 
  -1   2  14     1135.31     1016.06    115.41 o 
   0   2  14       93.16       94.07    120.05 o 
   1   2  14       77.33       47.35    118.53 o 
   2   2  14     7523.60     6973.56    131.34 o 
   3   2  14     1240.39     1194.41    109.89 o 
   4   2  14     1121.10     1112.94    113.41 o 
   5   2  14      298.59      349.97    109.99 o 
   6   2  14     1566.17     1574.27    103.80 o 
   7   2  14     1751.29     1801.13    105.90 o 
   8   2  14      389.74      462.70     96.96 o 
   9   2  14      781.27      882.01     90.38 o 
  10   2  14     2474.13     2494.46     91.48 o 
  11   2  14        5.89       46.37     74.64 o 
  12   2  14     1082.24     1057.59     84.67 o 
 -12   3  14     2222.01     2045.45     92.28 o 
 -11   3  14      783.32      737.92     91.63 o 
 -10   3  14     2886.36     2949.03    100.71 o 
  -9   3  14       30.65       46.90     86.00 o 
  -8   3  14        0.25       34.45    106.64 o 
  -7   3  14       31.33      143.54     90.50 o 
  -6   3  14        3.23       55.87    107.16 o 
  -5   3  14       18.27       62.74    108.45 o 
  -4   3  14      838.49      839.08    104.67 o 
  -3   3  14     3183.04     3092.50    126.30 o 
  -2   3  14     1541.70     1468.04    123.89 o 
  -1   3  14     1403.13     1293.51    132.07 o 
   0   3  14      678.29      644.99    122.83 o 
   1   3  14       99.53      137.91    123.62 o 
   2   3  14     2021.61     1893.27    128.71 o 
   3   3  14      604.57      563.18    111.71 o 
   4   3  14      346.00      357.68    104.14 o 
   5   3  14      660.26      658.22    105.89 o 
   6   3  14        0.03       80.76    101.93 o 
   7   3  14     3051.03     3195.70    106.32 o 
   8   3  14       12.87      119.46     98.54 o 
   9   3  14     2389.88     2609.36     98.80 o 
  10   3  14      584.04      595.64     86.00 o 
  11   3  14        0.51       83.35     83.71 o 
 -11   4  14      178.83      239.53     89.89 o 
 -10   4  14       61.14       22.41     84.31 o 
  -9   4  14      268.85      378.52     98.41 o 
  -8   4  14      224.70      221.48     90.59 o 
  -7   4  14     3516.99     3498.01     87.80 o 
  -6   4  14      150.72      134.62     90.73 o 
  -5   4  14      736.90      869.80    110.89 o 
  -4   4  14     1711.83     1684.35    125.02 o 
  -3   4  14      455.53      519.45    113.41 o 
  -2   4  14      895.69      868.12    124.02 o 
  -1   4  14     1345.25     1392.23    152.82 o 
   0   4  14      137.09      253.34    127.10 o 
   1   4  14     3564.64     3419.06    127.82 o 
   2   4  14       94.96       68.01    125.70 o 
   3   4  14      505.15      486.93    127.91 o 
   4   4  14      773.29      725.95     93.86 o 
   5   4  14      462.95      460.63    109.25 o 
   6   4  14       28.27       91.10     99.49 o 
   7   4  14      527.37      565.59     94.92 o 
   8   4  14      830.01      839.58     94.77 o 
   9   4  14      267.11      310.24     82.99 o 
  10   4  14      140.16      129.84     88.64 o 
  11   4  14        0.25       40.86     81.25 o 
 -11   5  14      457.73      386.43     91.19 o 
 -10   5  14      226.66      296.17     84.98 o 
  -9   5  14       10.27       93.68     74.55 o 
  -8   5  14      505.39      550.62     82.21 o 
  -7   5  14     1390.50     1397.07     82.36 o 
  -6   5  14     3028.36     2972.96     99.43 o 
  -5   5  14     1252.11     1275.07     92.23 o 
  -4   5  14     3506.44     3398.74    111.98 o 
  -3   5  14     1909.03     1878.28    116.80 o 
  -2   5  14      231.34      129.46    155.13 o 
  -1   5  14      697.60      654.91    152.25 o 
   0   5  14      697.59      722.01    111.12 o 
   1   5  14      168.80       77.82    116.76 o 
   2   5  14        0.01       34.95    126.26 o 
   3   5  14     2857.65     2858.14    137.06 o 
   4   5  14     3310.21     3161.44    115.13 o 
   5   5  14       33.61       83.97    112.72 o 
   6   5  14      105.56      131.59    100.86 o 
   7   5  14        1.87      -66.51     90.37 o 
   8   5  14      356.26      415.23     75.86 o 
   9   5  14      284.15      412.70     91.39 o 
  10   5  14      615.94      543.67     84.51 o 
 -10   6  14      279.10      222.08     82.33 o 
  -9   6  14      314.21      359.66     78.96 o 
  -8   6  14      697.60      732.35     90.22 o 
  -7   6  14      142.63      123.26     75.40 o 
  -6   6  14      578.18      663.82     92.05 o 
  -5   6  14      135.81      142.67     95.37 o 
  -4   6  14      240.47      323.40    111.91 o 
  -3   6  14      374.70      476.02    146.30 o 
  -2   6  14      206.74      185.98    145.73 o 
  -1   6  14      939.51     1185.13    144.68 o 
   0   6  14     1209.28     1187.86    126.78 o 
   1   6  14      182.30      213.84    122.88 o 
   2   6  14      629.73      646.42    125.35 o 
   3   6  14      561.54      621.26     94.28 o 
   4   6  14       39.91       90.88    116.78 o 
   5   6  14     1252.86     1249.14    118.16 o 
   6   6  14      208.15      257.32     89.45 o 
   7   6  14      139.93      158.56     99.44 o 
   8   6  14       11.52      120.18     93.28 o 
   9   6  14      777.08      620.06     92.26 o 
  -9   7  14      519.52      510.41     84.10 o 
  -8   7  14      216.07      173.60     85.22 o 
  -7   7  14      333.76      320.48     79.76 o 
  -6   7  14       15.01       73.73     81.82 o 
  -5   7  14     1462.31     1588.65     95.11 o 
  -4   7  14       51.63       94.91    103.62 o 
  -3   7  14      523.58      492.90    107.37 o 
  -2   7  14     1566.53     1820.78    142.00 o 
  -1   7  14      417.88      566.45    139.93 o 
   0   7  14      360.34      490.04    117.72 o 
   1   7  14      173.20      249.63    110.91 o 
   2   7  14      691.54      734.62    118.72 o 
   3   7  14     2383.64     2441.43    110.55 o 
   4   7  14      111.93      124.58    115.32 o 
   5   7  14      995.21     1144.73    117.90 o 
   6   7  14     2229.19     2110.81     99.88 o 
   7   7  14      761.44      811.97    101.78 o 
   8   7  14      259.53      249.92     96.43 o 
  -7   8  14      127.39      130.27     89.35 o 
  -6   8  14     1694.09     1707.37     87.69 o 
  -5   8  14       29.62      108.00     98.42 o 
  -4   8  14      754.41      883.77    137.58 o 
  -3   8  14        0.71      -17.78    118.43 o 
  -2   8  14      130.82      212.47    135.81 o 
  -1   8  14        0.81      -13.36    136.41 o 
   0   8  14       31.65       27.65    115.42 o 
   1   8  14      170.73      138.76    116.46 o 
   2   8  14      550.25      683.76    100.04 o 
   3   8  14      586.41      551.48    118.30 o 
   4   8  14        0.01       -0.25    116.47 o 
   5   8  14     1680.81     1603.96    107.15 o 
   6   8  14     1114.22     1218.59    113.15 o 
  -4   9  14     1767.48     1718.82    140.39 o 
  -3   9  14      543.35      583.87    138.96 o 
  -2   9  14      207.55      119.21    129.74 o 
  -1   9  14       38.53       58.46    131.07 o 
   0   9  14      146.19      169.49    130.85 o 
   1   9  14       47.72       73.06    114.90 o 
   2   9  14      218.61      342.21    113.79 o 
   3   9  14       96.67       97.36    101.05 o 
   4   9  14      301.17      323.78     93.47 o 
 -12   1  15      198.57      212.88     96.09 o 
 -11   1  15       27.16      128.45     95.27 o 
 -10   1  15      262.27      256.15    100.53 o 
  -9   1  15      184.62      152.84    105.69 o 
  -8   1  15      904.22      863.17    107.20 o 
  -7   1  15      618.46      718.87    113.11 o 
  -6   1  15       18.79        2.07    120.65 o 
  -5   1  15       50.66       42.29    106.51 o 
  -4   1  15     2780.00     2694.30    108.84 o 
  -3   1  15       56.58      163.97    106.80 o 
  -2   1  15      682.06      662.39    104.86 o 
  -1   1  15       24.61       26.81    119.74 o 
   0   1  15      101.71       63.60    109.68 o 
   1   1  15      251.64      185.04     99.55 o 
   2   1  15     5302.07     4891.82    121.42 o 
   3   1  15      465.82      483.99    101.66 o 
   4   1  15        9.16       65.57    104.18 o 
   5   1  15      939.72      967.70    111.33 o 
   6   1  15     1881.01     2008.22    103.12 o 
   7   1  15     2167.80     2340.60    101.25 o 
   8   1  15        0.77       88.81     90.94 o 
   9   1  15      568.15      667.08     89.18 o 
  10   1  15      525.31      590.12     85.91 o 
  11   1  15      220.62      244.86     83.09 o 
 -12   2  15      945.91      981.30     89.50 o 
 -11   2  15      123.70      185.87     90.42 o 
 -10   2  15      184.82      155.57     93.36 o 
  -9   2  15      588.17      716.68    104.00 o 
  -8   2  15      347.89      325.29    104.21 o 
  -7   2  15     1568.50     1553.57    113.85 o 
  -6   2  15       26.73      110.12    103.62 o 
  -5   2  15     3052.34     3086.54    112.33 o 
  -4   2  15      865.92      837.77    112.25 o 
  -3   2  15      761.00      796.29    108.65 o 
  -2   2  15      352.07      389.79    114.34 o 
  -1   2  15      941.28      891.73    119.25 o 
   0   2  15     1088.11     1054.14    119.87 o 
   1   2  15      186.11      227.15    116.29 o 
   2   2  15      290.73      247.59    109.92 o 
   3   2  15     3517.12     3290.91    111.97 o 
   4   2  15      302.09      306.01    104.36 o 
   5   2  15     1508.67     1498.34    109.64 o 
   6   2  15      370.28      429.35    101.23 o 
   7   2  15       14.12       81.08     97.48 o 
   8   2  15      722.88      742.05     96.39 o 
   9   2  15      102.55      138.63     86.57 o 
  10   2  15      745.92      878.44     85.16 o 
  11   2  15      107.91      166.08     82.43 o 
 -12   3  15      105.33        3.53     86.67 o 
 -11   3  15     1680.46     1678.23     96.73 o 
 -10   3  15      216.82      220.37     86.93 o 
  -9   3  15      195.03      172.14     91.85 o 
  -8   3  15     1035.90     1062.12     94.77 o 
  -7   3  15      897.37      939.19     93.53 o 
  -6   3  15      418.46      519.30     97.11 o 
  -5   3  15      393.60      386.90    109.03 o 
  -4   3  15      171.67      190.19    115.70 o 
  -3   3  15      788.39      841.64    105.03 o 
  -2   3  15      257.53      241.22    120.85 o 
  -1   3  15     4513.73     4274.99    137.41 o 
   0   3  15      738.31      745.84    117.87 o 
   1   3  15       95.90      127.73    111.60 o 
   2   3  15       11.09       22.43    118.81 o 
   3   3  15      635.77      626.70    113.59 o 
   4   3  15     1371.81     1248.03    112.74 o 
   5   3  15      885.65      969.02    107.70 o 
   6   3  15      198.55      223.25     98.70 o 
   7   3  15     1300.32     1330.64    102.03 o 
   8   3  15        1.10       80.30     90.08 o 
   9   3  15     1051.84      977.61     87.44 o 
  10   3  15       87.33      126.72     84.37 o 
  11   3  15      148.31      114.29     82.70 o 
 -11   4  15        2.00       57.58     89.81 o 
 -10   4  15      276.71      299.89     90.33 o 
  -9   4  15      732.64      706.24     83.77 o 
  -8   4  15      847.43      782.74     81.69 o 
  -7   4  15     1279.05     1314.12     97.81 o 
  -6   4  15      327.35      397.67     92.65 o 
  -5   4  15      180.91      245.69    104.56 o 
  -4   4  15     2402.09     2279.66    109.16 o 
  -3   4  15      107.97      127.20    108.18 o 
  -2   4  15     1313.22     1386.25    119.60 o 
  -1   4  15      774.44      863.30    152.16 o 
   0   4  15     2178.21     2336.10    136.93 o 
   1   4  15      788.19      872.93    138.82 o 
   2   4  15      304.81      308.86    132.70 o 
   3   4  15      368.50      323.10    123.29 o 
   4   4  15        0.03       59.33    108.65 o 
   5   4  15      347.40      344.22     92.63 o 
   6   4  15     2375.69     2265.51    105.09 o 
   7   4  15       12.22       53.28     93.06 o 
   8   4  15      416.72      446.45     88.00 o 
   9   4  15      785.41      818.22     90.94 o 
  10   4  15        0.62       28.48     89.95 o 
 -10   5  15      381.08      484.04     83.82 o 
  -9   5  15       19.96      -20.47     78.10 o 
  -8   5  15       13.24      123.59     90.50 o 
  -7   5  15        4.81       61.27     78.42 o 
  -6   5  15      417.93      499.04     91.19 o 
  -5   5  15       94.04      128.76     94.77 o 
  -4   5  15       43.62      102.96    116.15 o 
  -3   5  15      629.34      655.66    124.63 o 
  -2   5  15      354.41      309.12    149.71 o 
  -1   5  15      261.39      225.95    147.94 o 
   0   5  15      144.57       96.14     96.49 o 
   1   5  15        0.58      113.01    128.53 o 
   2   5  15     1706.90     1790.05    120.53 o 
   3   5  15       21.41       45.69    128.30 o 
   4   5  15      143.97      297.96    103.41 o 
   5   5  15      506.64      450.08    113.95 o 
   6   5  15      420.19      405.39     90.91 o 
   7   5  15        5.65        5.98     84.09 o 
   8   5  15       13.81       89.34     91.59 o 
   9   5  15      294.91      204.09     78.00 o 
  10   5  15      700.25      571.70     89.60 o 
  -9   6  15        0.80      184.01     88.05 o 
  -8   6  15      168.39      176.73     85.14 o 
  -7   6  15       84.45      153.83     89.43 o 
  -6   6  15        1.12       42.04     85.56 o 
  -5   6  15      372.58      392.63     98.85 o 
  -4   6  15       10.56      -24.86    117.29 o 
  -3   6  15       36.15      130.89    137.18 o 
  -2   6  15      111.09      127.84    120.59 o 
  -1   6  15      381.53      400.73    123.72 o 
   0   6  15      358.32      396.24     99.84 o 
   1   6  15      281.91      460.82    123.28 o 
   2   6  15      143.56      243.67    100.32 o 
   3   6  15      499.42      572.10    109.51 o 
   4   6  15      176.74      150.49    101.03 o 
   5   6  15     1810.74     1814.45    109.64 o 
   6   6  15        0.66      -44.82    108.36 o 
   7   6  15      643.48      563.83    102.04 o 
   8   6  15      418.59      370.78     96.97 o 
   9   6  15      662.13      603.02     88.05 o 
  -8   7  15      308.15      295.83     83.70 o 
  -7   7  15      710.59      706.91     91.08 o 
  -6   7  15      329.80      343.52     91.73 o 
  -5   7  15      212.36      288.03     92.72 o 
  -4   7  15      168.10      112.42    103.57 o 
  -3   7  15      215.92      431.65    134.84 o 
  -2   7  15      314.94      384.39    107.06 o 
  -1   7  15        0.03       92.10    116.08 o 
   0   7  15       74.90      248.64    112.94 o 
   1   7  15      343.21      456.06    102.66 o 
   2   7  15     1149.65     1249.07    118.26 o 
   3   7  15      535.55      505.41     95.84 o 
   4   7  15      243.13      142.28    105.23 o 
   5   7  15      857.59      885.75    115.42 o 
   6   7  15      937.26      985.81    127.36 o 
   7   7  15      228.57      112.99     87.86 o 
  -6   8  15     2146.92     2121.31    103.95 o 
  -5   8  15       44.55      101.65     84.58 o 
  -4   8  15      543.45      595.43    133.20 o 
  -3   8  15      641.27      689.23    108.27 o 
  -2   8  15       19.16      -85.53    135.10 o 
  -1   8  15       14.45      243.08    113.27 o 
   0   8  15       26.04        6.16    101.08 o 
   1   8  15       83.15       72.47    112.29 o 
   2   8  15     2067.07     2163.94    112.90 o 
   3   8  15       10.79      133.90    115.90 o 
   4   8  15     1142.52     1187.90    112.91 o 
   5   8  15      251.22      248.23    109.68 o 
   6   8  15      272.65      358.93    112.67 o 
  -3   9  15      227.78      226.82    130.52 o 
  -2   9  15      370.98      265.07    129.55 o 
  -1   9  15     1811.65     1898.50    118.57 o 
   0   9  15       40.33       51.75    109.71 o 
   1   9  15      452.09      514.18    100.15 o 
   2   9  15      532.92      525.59    111.69 o 
   3   9  15       94.37      199.19    127.95 o 
 -12   0  16     1464.75     1237.35    134.75 o 
 -11   0  16       87.84       97.66    135.01 o 
 -10   0  16      118.87      158.71    138.14 o 
  -9   0  16      287.15      370.82    149.52 o 
  -8   0  16     2210.62     2271.11    160.87 o 
  -7   0  16      722.97      492.55    152.42 o 
  -6   0  16     1540.61     1587.29    164.86 o 
  -5   0  16      459.32      497.03    148.43 o 
  -4   0  16       79.96      113.69    146.30 o 
  -3   0  16     1680.01     1628.76    166.86 o 
  -2   0  16     5676.96     5498.98    198.61 o 
  -1   0  16     4119.07     3847.92    193.64 o 
   0   0  16       25.58       33.91    164.48 o 
   1   0  16      337.90      331.85    145.64 o 
   2   0  16     6060.26     5725.57    178.32 o 
   3   0  16      112.51      158.98    139.81 o 
   4   0  16        3.99      160.87    140.38 o 
   5   0  16       78.56      130.68    132.74 o 
   6   0  16       75.46      197.86    125.36 o 
   7   0  16     1197.66     1445.26    134.94 o 
   8   0  16      268.79      281.38    124.31 o 
   9   0  16      361.31      449.56    125.39 o 
  10   0  16     2848.37     3042.47    134.19 o 
  11   0  16      959.85     1170.06    118.82 o 
 -12   1  16       68.84       37.35     92.44 o 
 -11   1  16       27.24      -57.29     95.09 o 
 -10   1  16      444.35      493.42     91.69 o 
  -9   1  16     2156.59     2244.90    105.19 o 
  -8   1  16      840.33      817.83    107.56 o 
  -7   1  16       62.76       80.68     99.51 o 
  -6   1  16       29.09       -4.02    101.74 o 
  -5   1  16      228.61      306.98    110.23 o 
  -4   1  16       21.70       71.24    110.93 o 
  -3   1  16      109.52       71.53    105.59 o 
  -2   1  16      622.04      621.00    108.70 o 
  -1   1  16     1333.73     1324.26    122.02 o 
   0   1  16       39.88      111.51    109.88 o 
   1   1  16      473.72      472.50    107.91 o 
   2   1  16      357.14      348.00    114.40 o 
   3   1  16     3278.56     3041.53    112.88 o 
   4   1  16      216.16      296.91    104.67 o 
   5   1  16     1187.64     1208.64    104.46 o 
   6   1  16     1196.20     1176.68    102.54 o 
   7   1  16       44.46       42.00     97.99 o 
   8   1  16        7.07       67.24     91.24 o 
   9   1  16       37.84       14.96     85.61 o 
  10   1  16       12.78      -65.20     81.22 o 
  11   1  16     1195.32     1230.51     87.21 o 
 -12   2  16       32.86      123.01     92.83 o 
 -11   2  16     1588.97     1553.42     99.07 o 
 -10   2  16      239.80      368.85     98.83 o 
  -9   2  16       95.40      189.56     99.47 o 
  -8   2  16       62.38      112.13    103.17 o 
  -7   2  16       34.03      107.51     99.96 o 
  -6   2  16      405.35      482.22     90.27 o 
  -5   2  16        3.33       75.36    105.01 o 
  -4   2  16      195.28      192.71    104.85 o 
  -3   2  16     1475.37     1438.95    112.18 o 
  -2   2  16     3175.20     2993.56    126.24 o 
  -1   2  16     1024.92     1018.95    121.91 o 
   0   2  16     2383.13     2185.96    122.32 o 
   1   2  16     2374.69     2295.52    116.34 o 
   2   2  16      330.43      310.15    109.83 o 
   3   2  16      648.43      604.23    112.04 o 
   4   2  16      235.30      294.19    106.90 o 
   5   2  16       69.33       47.88    100.07 o 
   6   2  16     2744.81     2894.13    110.47 o 
   7   2  16        1.23      -59.94     95.12 o 
   8   2  16     3172.14     3367.23     98.77 o 
   9   2  16       16.99      117.74     88.59 o 
  10   2  16      732.23      818.12     85.33 o 
  11   2  16      537.33      700.22     86.77 o 
 -11   3  16      131.42       87.83     87.18 o 
 -10   3  16     1048.43     1104.77     89.97 o 
  -9   3  16      253.68      312.25     86.67 o 
  -8   3  16     1020.81      986.95     96.89 o 
  -7   3  16        1.80       23.47     92.05 o 
  -6   3  16       53.81       38.99    105.38 o 
  -5   3  16       31.34       29.09    105.20 o 
  -4   3  16      514.81      553.84    111.96 o 
  -3   3  16     1526.68     1548.67    121.05 o 
  -2   3  16       42.64       65.99    120.62 o 
  -1   3  16      545.11      494.10    121.17 o 
   0   3  16     4222.41     4108.76    127.15 o 
   1   3  16     3888.56     3778.38    121.98 o 
   2   3  16        6.78       57.39    118.19 o 
   3   3  16     1935.13     1897.61    114.05 o 
   4   3  16      774.91      731.27    107.05 o 
   5   3  16     2614.66     2448.97    108.43 o 
   6   3  16      187.56      225.43     89.03 o 
   7   3  16      166.53      149.04     87.29 o 
   8   3  16      900.74      939.81     96.23 o 
   9   3  16     1785.12     1849.14     93.65 o 
  10   3  16      646.91      697.82     92.40 o 
 -11   4  16       67.62      131.11     80.97 o 
 -10   4  16        8.54       82.44     82.50 o 
  -9   4  16      350.29      388.57     87.66 o 
  -8   4  16      107.51      174.83     86.48 o 
  -7   4  16      329.89      447.93     97.63 o 
  -6   4  16      624.37      626.18    107.53 o 
  -5   4  16     3347.85     3367.88    110.50 o 
  -4   4  16        1.99      -22.73    108.94 o 
  -3   4  16     1303.59     1271.87    123.41 o 
  -2   4  16      215.87      173.51    126.31 o 
  -1   4  16      515.38      487.33    146.78 o 
   0   4  16      371.68      345.71    131.91 o 
   1   4  16      110.81      160.55    107.56 o 
   2   4  16       32.43      177.92    105.43 o 
   3   4  16     1357.03     1191.81    118.63 o 
   4   4  16       14.74      155.32    112.18 o 
   5   4  16     1102.66     1098.42    107.98 o 
   6   4  16        1.25       20.75     99.53 o 
   7   4  16       32.74       35.29     89.69 o 
   8   4  16     1187.46     1218.56     94.37 o 
   9   4  16       26.68       61.25     91.37 o 
  10   4  16       29.60      108.35     84.12 o 
 -10   5  16       51.47       99.07     83.03 o 
  -9   5  16      601.78      622.59     85.02 o 
  -8   5  16      494.63      543.01     87.75 o 
  -7   5  16       93.68       59.08     93.40 o 
  -6   5  16     1113.19     1181.06     99.20 o 
  -5   5  16       65.57       63.33     88.02 o 
  -4   5  16     1227.20     1340.18    115.78 o 
  -3   5  16       87.53       98.69     99.19 o 
  -2   5  16     2563.41     2579.55    155.34 o 
  -1   5  16     1998.29     1931.74    152.31 o 
   0   5  16        0.76       64.52    114.08 o 
   1   5  16     1297.09     1260.20    109.83 o 
   2   5  16     1033.28     1077.32    133.65 o 
   3   5  16       50.87      112.19    124.67 o 
   4   5  16      698.16      704.93    103.46 o 
   5   5  16      488.48      430.50    111.36 o 
   6   5  16      432.88      495.00     89.42 o 
   7   5  16        0.60       77.51     83.69 o 
   8   5  16       43.59       51.93     90.51 o 
   9   5  16        1.94       29.05     86.35 o 
  -9   6  16        5.13       19.76     74.15 o 
  -8   6  16       37.66       89.00     75.16 o 
  -7   6  16       13.49       37.67     96.57 o 
  -6   6  16      580.77      683.87    100.22 o 
  -5   6  16     1008.34     1042.29     96.23 o 
  -4   6  16     1358.33     1330.49    115.52 o 
  -3   6  16       27.44      -17.53    133.81 o 
  -2   6  16      123.70      180.24    135.06 o 
  -1   6  16     2495.64     2655.28    151.16 o 
   0   6  16      306.52      350.10    120.08 o 
   1   6  16       39.49       11.79    115.78 o 
   2   6  16      490.92      446.58    118.30 o 
   3   6  16        1.69       72.97    114.16 o 
   4   6  16      533.89      501.18     90.24 o 
   5   6  16       33.33      -29.95    114.87 o 
   6   6  16      219.99      168.85    115.16 o 
   7   6  16     1719.26     1642.94     91.65 o 
   8   6  16      203.20      232.61     95.96 o 
  -8   7  16      223.53      240.14    102.12 o 
  -7   7  16     1355.86     1455.13     86.20 o 
  -6   7  16       83.51       50.95     94.26 o 
  -5   7  16      121.72      170.34     94.29 o 
  -4   7  16      303.71      172.15    110.29 o 
  -3   7  16      764.29      900.69    136.36 o 
  -2   7  16       14.20      136.07    134.53 o 
  -1   7  16       87.53      166.84    104.50 o 
   0   7  16      507.08      523.60    119.28 o 
   1   7  16       82.00      158.82    116.09 o 
   2   7  16      359.71      423.16    116.97 o 
   3   7  16        4.36      -94.17     95.15 o 
   4   7  16      862.75      953.62    117.11 o 
   5   7  16     1674.62     1669.42    116.67 o 
   6   7  16      852.72      790.16    109.85 o 
   7   7  16     1357.70     1334.59    113.63 o 
  -6   8  16      232.73      259.47    111.07 o 
  -5   8  16       72.01      129.96     97.90 o 
  -4   8  16      184.24      224.12    196.30 o 
  -3   8  16       44.46       12.20    136.07 o 
  -2   8  16      607.76      692.91    132.49 o 
  -1   8  16       80.41      131.97    135.83 o 
   0   8  16       33.07       66.47    134.04 o 
   1   8  16     1401.01     1512.69    117.82 o 
   2   8  16       38.90      127.25     90.98 o 
   3   8  16      194.17      156.21    109.08 o 
   4   8  16      111.43      136.63     97.76 o 
   5   8  16      151.24      216.85    109.76 o 
  -2   9  16     1179.03     1258.95    174.11 o 
  -1   9  16       16.92      197.30    100.85 o 
   0   9  16      635.46      712.72    142.57 o 
   1   9  16       31.08      -82.51    129.29 o 
 -11   1  17      476.89      538.52     96.75 o 
 -10   1  17       54.39       40.72     95.14 o 
  -9   1  17      484.78      581.23    102.68 o 
  -8   1  17       13.44      -18.01    104.52 o 
  -7   1  17      222.85      220.94    106.14 o 
  -6   1  17     3541.11     3499.48    109.03 o 
  -5   1  17      130.35      166.69     96.24 o 
  -4   1  17     1955.65     1982.18    105.84 o 
  -3   1  17       23.90       86.35    103.03 o 
  -2   1  17      196.24      236.83    117.60 o 
  -1   1  17      169.46      165.34    115.23 o 
   0   1  17        4.12       22.88    115.39 o 
   1   1  17       22.36       11.20    110.29 o 
   2   1  17     2120.23     1983.08    109.92 o 
   3   1  17        0.42       92.75    107.24 o 
   4   1  17     4582.79     4364.73    112.82 o 
   5   1  17        4.34      101.29     98.52 o 
   6   1  17       45.73      158.77     97.51 o 
   7   1  17      885.00      958.81     93.75 o 
   8   1  17       47.94       45.72     89.34 o 
   9   1  17      445.06      527.31     88.34 o 
  10   1  17      164.39      120.21     83.30 o 
  11   1  17       50.15       91.31     81.17 o 
 -11   2  17      103.26      137.82     93.68 o 
 -10   2  17       77.49      124.33    100.42 o 
  -9   2  17       86.00      120.71    105.04 o 
  -8   2  17      482.88      629.50    109.68 o 
  -7   2  17     1602.27     1616.37    105.15 o 
  -6   2  17      226.84      258.22    104.05 o 
  -5   2  17      610.89      650.08     99.60 o 
  -4   2  17        0.08       72.02    103.81 o 
  -3   2  17     3182.61     3138.61    125.92 o 
  -2   2  17        1.47       79.26    119.70 o 
  -1   2  17       16.14       84.09    122.00 o 
   0   2  17      377.82      417.66    109.34 o 
   1   2  17     2654.46     2511.47    125.28 o 
   2   2  17       59.17       55.73    111.04 o 
   3   2  17     1531.86     1397.53    111.25 o 
   4   2  17      181.09      217.42    100.62 o 
   5   2  17     3598.33     3588.94    108.30 o 
   6   2  17      352.41      426.47    103.33 o 
   7   2  17        0.62       31.39     93.44 o 
   8   2  17       47.86       67.02     86.46 o 
   9   2  17       26.09       46.98     81.46 o 
  10   2  17       19.52       54.10     82.75 o 
 -11   3  17      217.33      258.66     96.13 o 
 -10   3  17        2.01        1.38     97.43 o 
  -9   3  17      232.18      291.08     92.35 o 
  -8   3  17      563.99      575.39     93.37 o 
  -7   3  17     1436.75     1541.22     97.17 o 
  -6   3  17       92.05      139.39    103.51 o 
  -5   3  17        2.29       91.02     96.48 o 
  -4   3  17      472.05      475.16     99.09 o 
  -3   3  17      551.97      507.00    115.11 o 
  -2   3  17       10.39      -22.08    119.99 o 
  -1   3  17      274.86      393.92    122.91 o 
   0   3  17      736.10      783.88    113.14 o 
   1   3  17     1618.88     1492.63    114.70 o 
   2   3  17      464.99      459.28    116.80 o 
   3   3  17       38.72       20.62    111.16 o 
   4   3  17      554.78      553.20    102.98 o 
   5   3  17        1.85       71.08     97.27 o 
   6   3  17       81.93      118.49     97.83 o 
   7   3  17     1875.37     1928.14     96.44 o 
   8   3  17       37.79       56.84     90.45 o 
   9   3  17       39.10       49.48     85.11 o 
  10   3  17        4.17       -0.44     87.10 o 
 -10   4  17      578.36      632.71     89.03 o 
  -9   4  17      124.86      103.11     89.12 o 
  -8   4  17      187.18      231.58     94.45 o 
  -7   4  17       32.40      124.18     97.68 o 
  -6   4  17      357.35      447.87    100.31 o 
  -5   4  17     1286.10     1366.59     94.10 o 
  -4   4  17     1752.35     1738.98    116.85 o 
  -3   4  17      320.67      400.59    115.37 o 
  -2   4  17      344.72      379.07    122.93 o 
  -1   4  17      138.42      154.78    120.94 o 
   0   4  17     2797.61     2631.25    143.50 o 
   1   4  17      259.29      307.50    132.83 o 
   2   4  17      522.38      499.87    131.70 o 
   3   4  17      390.07      493.05    110.67 o 
   4   4  17     2238.56     2195.91    115.16 o 
   5   4  17     1125.48     1067.22    105.97 o 
   6   4  17     1534.89     1493.60     97.39 o 
   7   4  17      214.57      228.28     92.65 o 
   8   4  17     2274.65     2221.33     93.78 o 
   9   4  17      189.83      195.12     87.19 o 
  -9   5  17        6.18       10.28     89.40 o 
  -8   5  17      359.14      366.21     86.42 o 
  -7   5  17      114.09      186.01     92.54 o 
  -6   5  17        1.70      -60.08     96.64 o 
  -5   5  17     1348.68     1381.39     94.13 o 
  -4   5  17      585.04      655.84    103.36 o 
  -3   5  17      525.08      587.88    124.50 o 
  -2   5  17      228.18      380.78    128.72 o 
  -1   5  17      206.26      359.24    151.41 o 
   0   5  17     1184.33     1137.56    106.15 o 
   1   5  17       51.51      -76.04    126.94 o 
   2   5  17        1.89       90.66    125.90 o 
   3   5  17     1899.90     1800.92    107.80 o 
   4   5  17      403.13      419.48    108.67 o 
   5   5  17        0.24       46.86    114.64 o 
   6   5  17      310.03      283.40    101.61 o 
   7   5  17     1286.85     1184.30     98.27 o 
   8   5  17     1078.65      902.81     87.52 o 
   9   5  17       50.56       72.55     90.00 o 
  -8   6  17      539.19      589.96     88.48 o 
  -7   6  17      360.90      359.95     91.93 o 
  -6   6  17      108.05      129.95     83.66 o 
  -5   6  17       22.05      128.33    100.22 o 
  -4   6  17      258.22      251.45     97.95 o 
  -3   6  17      113.57      156.91    131.28 o 
  -2   6  17     1389.37     1318.91    107.31 o 
  -1   6  17      363.11      459.87    134.29 o 
   0   6  17       24.32      151.94    102.54 o 
   1   6  17     1681.04     1785.17    120.17 o 
   2   6  17      279.00      376.28    103.44 o 
   3   6  17     1552.01     1521.95    120.29 o 
   4   6  17       56.18      -20.92    113.51 o 
   5   6  17        0.06       98.15    113.33 o 
   6   6  17       67.92       57.35    117.61 o 
   7   6  17       13.58       59.73    100.70 o 
   8   6  17      263.67      302.37    128.17 o 
  -7   7  17      201.45      301.89     85.24 o 
  -6   7  17      302.95      366.16     97.81 o 
  -5   7  17      898.10      885.98    103.01 o 
  -4   7  17      121.77       73.38    100.71 o 
  -3   7  17        6.69      -30.23    130.67 o 
  -2   7  17      312.10      435.35    135.69 o 
  -1   7  17      145.90      149.67    140.82 o 
   0   7  17      381.82      488.20     95.25 o 
   1   7  17       15.25       74.42    160.94 o 
   2   7  17      177.37      203.95    115.77 o 
   3   7  17      712.70      760.82    116.53 o 
   4   7  17     1068.44     1157.84    116.71 o 
   5   7  17       69.08       94.91    109.15 o 
   6   7  17      395.82      367.05    108.79 o 
  -5   8  17      250.71      296.61    130.31 o 
  -4   8  17      904.87      953.74    102.49 o 
  -3   8  17       83.74      143.66    125.90 o 
  -2   8  17     1229.69     1344.70    130.94 o 
  -1   8  17      153.18      213.57     97.56 o 
   0   8  17      356.07      303.62     98.79 o 
   1   8  17       80.56      157.29     88.14 o 
   2   8  17      929.54      995.08    110.92 o 
   3   8  17       47.09      274.92    106.77 o 
   4   8  17       16.67      -87.44    108.74 o 
 -11   0  18        7.73      140.50    132.25 o 
 -10   0  18     4944.34     4903.14    153.47 o 
  -9   0  18      720.46      744.32    140.66 o 
  -8   0  18      462.80      431.04    148.11 o 
  -7   0  18     1137.74     1199.71    149.05 o 
  -6   0  18     2152.56     2141.35    135.68 o 
  -5   0  18      408.13      380.82    130.43 o 
  -4   0  18        5.91      -38.03    139.40 o 
  -3   0  18      490.61      536.51    150.39 o 
  -2   0  18     8411.81     8109.13    206.24 o 
  -1   0  18      356.63      359.05    170.12 o 
   0   0  18    11263.58    10916.37    225.46 o 
   1   0  18        5.55      -14.51    147.38 o 
   2   0  18     1468.69     1349.47    143.20 o 
   3   0  18      798.88      886.88    158.28 o 
   4   0  18      638.42      544.30    150.95 o 
   5   0  18     1037.77     1028.14    133.93 o 
   6   0  18        2.04       31.39    125.05 o 
   7   0  18      376.83      499.26    127.31 o 
   8   0  18     2473.13     2719.78    133.43 o 
   9   0  18      711.14      802.21    130.30 o 
  10   0  18      143.96      157.00    131.66 o 
 -11   1  18      641.63      578.43     97.02 o 
 -10   1  18      618.99      649.38     96.37 o 
  -9   1  18      304.74      442.60    100.35 o 
  -8   1  18      157.28      222.47     89.67 o 
  -7   1  18     3852.61     3935.84    108.63 o 
  -6   1  18      571.92      654.05     96.00 o 
  -5   1  18      741.06      773.09     95.49 o 
  -4   1  18       12.88       99.70    102.59 o 
  -3   1  18      434.13      407.98    100.50 o 
  -2   1  18      207.68      163.35    111.44 o 
  -1   1  18      305.24      238.59    119.22 o 
   0   1  18      125.56      161.66    130.35 o 
   1   1  18    10524.51     9865.14    142.39 o 
   2   1  18        0.04       27.03    104.07 o 
   3   1  18     2473.80     2277.71    113.72 o 
   4   1  18       17.17       40.75     94.51 o 
   5   1  18      456.22      472.73     97.79 o 
   6   1  18      193.36      180.43     89.77 o 
   7   1  18       41.43       74.83     92.89 o 
   8   1  18       27.18      113.06     85.75 o 
   9   1  18      553.46      716.78     88.14 o 
  10   1  18       63.40      119.72     81.25 o 
 -11   2  18       40.03      122.86     94.91 o 
 -10   2  18      119.29      203.97     98.89 o 
  -9   2  18      492.80      536.24     99.60 o 
  -8   2  18        0.09       21.21     85.42 o 
  -7   2  18      191.23      228.10     97.30 o 
  -6   2  18      816.16      796.85    105.50 o 
  -5   2  18      232.86      264.53    100.98 o 
  -4   2  18     2347.96     2344.84    103.29 o 
  -3   2  18      719.92      686.76    106.96 o 
  -2   2  18       32.53       91.26    110.68 o 
  -1   2  18      639.30      567.37    116.46 o 
   0   2  18      124.23       95.89    125.05 o 
   1   2  18       76.71      165.41    103.24 o 
   2   2  18      324.76      356.17    110.03 o 
   3   2  18     2677.01     2538.69    109.89 o 
   4   2  18     2427.55     2341.86    103.01 o 
   5   2  18        0.40       31.87    100.61 o 
   6   2  18     1861.86     1758.20     99.86 o 
   7   2  18       52.80       55.70     95.37 o 
   8   2  18      236.49      267.17     89.54 o 
   9   2  18      140.92      164.31     83.32 o 
  10   2  18      338.75      321.74     88.62 o 
 -10   3  18      540.91      538.98     90.88 o 
  -9   3  18        0.04      -52.91     90.02 o 
  -8   3  18        2.14       56.95     89.26 o 
  -7   3  18      199.02      246.50     93.83 o 
  -6   3  18        7.27       80.28    100.47 o 
  -5   3  18       90.92      141.48     96.91 o 
  -4   3  18      408.22      383.88    102.50 o 
  -3   3  18     1709.13     1692.09    109.04 o 
  -2   3  18      764.62      820.91    117.02 o 
  -1   3  18     3902.88     3793.53    130.27 o 
   0   3  18      271.11      239.00    112.26 o 
   1   3  18      346.06      335.92    110.90 o 
   2   3  18      925.44     1005.73    117.50 o 
   3   3  18       42.06       85.62    100.43 o 
   4   3  18       58.88      142.61     93.52 o 
   5   3  18      286.09      318.07     91.71 o 
   6   3  18       79.44       77.35     94.98 o 
   7   3  18     2234.80     2232.09     96.52 o 
   8   3  18       27.45       16.90     83.72 o 
   9   3  18      669.99      620.14     88.15 o 
 -10   4  18      222.87      268.80     77.16 o 
  -9   4  18     1545.94     1556.15     80.60 o 
  -8   4  18       58.03      120.18     91.99 o 
  -7   4  18     1032.36     1057.54     90.89 o 
  -6   4  18      298.91      364.71     96.40 o 
  -5   4  18       15.83      119.91     95.30 o 
  -4   4  18     1567.65     1684.13    114.15 o 
  -3   4  18      842.41      894.88    112.23 o 
  -2   4  18      323.74      366.10    123.48 o 
  -1   4  18     1039.98     1023.06    132.80 o 
   0   4  18       90.42      184.15    129.54 o 
   1   4  18       40.05      -61.56    127.71 o 
   2   4  18       64.63      170.35    104.26 o 
   3   4  18      106.77       90.48    118.44 o 
   4   4  18      824.79      797.50    112.44 o 
   5   4  18      108.33      161.29    101.71 o 
   6   4  18      187.65      146.57     96.42 o 
   7   4  18        5.33       54.84     93.84 o 
   8   4  18      348.92      364.15     82.37 o 
   9   4  18      389.73      355.28     88.32 o 
  -9   5  18      318.26      418.55     91.49 o 
  -8   5  18        3.64      192.14     82.62 o 
  -7   5  18      297.13      337.41     97.06 o 
  -6   5  18     1055.04     1161.13    100.81 o 
  -5   5  18     1535.71     1586.69    101.57 o 
  -4   5  18     1011.97     1060.93    110.86 o 
  -3   5  18     1062.95     1128.18    123.45 o 
  -2   5  18      524.95      709.13    140.48 o 
  -1   5  18      388.02      401.70    142.48 o 
   0   5  18      370.28      527.80    101.68 o 
   1   5  18      896.86     1016.29    125.03 o 
   2   5  18      343.61      404.06    110.02 o 
   3   5  18      666.17      723.15    122.25 o 
   4   5  18      696.67      671.64    100.18 o 
   5   5  18        8.47       71.56    117.40 o 
   6   5  18       46.27       69.20    101.37 o 
   7   5  18        4.00       85.43     96.10 o 
   8   5  18      122.24       36.89     92.26 o 
  -8   6  18        2.54       98.48     77.74 o 
  -7   6  18     1008.75     1008.56     94.83 o 
  -6   6  18      295.01      268.59     96.54 o 
  -5   6  18      166.90      181.97     96.47 o 
  -4   6  18       50.41      132.09    110.44 o 
  -3   6  18      984.23      962.84    120.78 o 
  -2   6  18     1386.38     1333.14    110.22 o 
  -1   6  18      731.99      874.97    136.82 o 
   0   6  18      831.77      936.45    117.15 o 
   1   6  18      207.95      312.61    116.24 o 
   2   6  18        5.88       29.87     93.18 o 
   3   6  18        0.49       89.46    114.48 o 
   4   6  18      235.46      267.35    113.14 o 
   5   6  18      808.15      857.26    103.62 o 
   6   6  18      833.87      827.17    113.63 o 
   7   6  18       74.52      136.08    111.04 o 
  -6   7  18      493.52      500.76     96.32 o 
  -5   7  18      139.88      314.83    108.94 o 
  -4   7  18       36.76       33.26     90.26 o 
  -3   7  18       13.52     -109.55    132.62 o 
  -2   7  18     1029.48      987.80    137.09 o 
  -1   7  18      600.42      580.99    117.60 o 
   0   7  18      119.54       94.81    131.02 o 
   1   7  18       14.91       77.03    109.58 o 
   2   7  18       89.25       46.13     99.22 o 
   3   7  18      135.31      183.17    110.14 o 
   4   7  18       62.83       83.37     83.48 o 
   5   7  18        0.12      -17.78    110.95 o 
  -3   8  18      209.13      200.33    130.07 o 
  -2   8  18      145.00      195.64    127.19 o 
  -1   8  18      704.51      765.92    128.59 o 
   0   8  18      753.94      731.44    171.24 o 
   1   8  18      923.34      903.22    110.20 o 
   2   8  18       23.77       81.84    108.10 o 
   3   8  18      996.38     1025.55    159.54 o 
 -11   1  19        2.79       69.77    159.56 o 
 -10   1  19       10.54       20.01     88.39 o 
  -9   1  19      935.66      987.98    101.30 o 
  -8   1  19      943.34     1055.23     92.59 o 
  -7   1  19      620.69      646.15     97.65 o 
  -6   1  19      424.60      492.21     94.64 o 
  -5   1  19      217.24      330.09     94.36 o 
  -4   1  19     2022.34     1980.58    105.27 o 
  -3   1  19       42.96       59.45     99.27 o 
  -2   1  19       19.04      116.54    110.73 o 
  -1   1  19      182.37      150.55    112.69 o 
   0   1  19      472.92      524.27    113.15 o 
   1   1  19       38.49      125.23    108.27 o 
   2   1  19     1733.57     1680.05    108.26 o 
   3   1  19      795.55      765.01    102.13 o 
   4   1  19      184.12      233.61     98.58 o 
   5   1  19      221.32      289.68     91.88 o 
   6   1  19      414.41      408.99     90.35 o 
   7   1  19      584.75      647.55     86.68 o 
   8   1  19      150.69      149.72     91.48 o 
   9   1  19        1.37       10.39     88.60 o 
  10   1  19      236.51      307.64     91.89 o 
 -10   2  19      874.56      845.35     97.59 o 
  -9   2  19        3.07        4.21     93.87 o 
  -8   2  19      187.23      255.15     79.09 o 
  -7   2  19      390.06      433.99     94.45 o 
  -6   2  19      399.36      453.57     96.92 o 
  -5   2  19     1206.43     1235.27     97.98 o 
  -4   2  19       12.74       87.54     99.10 o 
  -3   2  19       15.05       46.01    111.40 o 
  -2   2  19       67.12      131.67    110.75 o 
  -1   2  19       60.03      108.58    110.80 o 
   0   2  19      192.46      184.93    116.68 o 
   1   2  19      116.81      262.26    108.12 o 
   2   2  19       79.17       11.34    103.73 o 
   3   2  19      607.20      622.17     99.82 o 
   4   2  19        3.45       78.40     98.36 o 
   5   2  19      982.77      995.07     94.62 o 
   6   2  19        0.02       12.57     92.33 o 
   7   2  19      493.86      493.68     86.94 o 
   8   2  19        3.23       65.02     82.93 o 
   9   2  19      151.94      205.42     84.13 o 
 -10   3  19      113.36       90.45     87.99 o 
  -9   3  19      128.52      167.37     93.11 o 
  -8   3  19        5.88       49.47     90.61 o 
  -7   3  19        0.06       37.43     92.73 o 
  -6   3  19      850.35      929.40     97.70 o 
  -5   3  19        0.98       78.73     96.02 o 
  -4   3  19      211.65      242.51     90.21 o 
  -3   3  19      172.42      267.73    105.70 o 
  -2   3  19        0.02       79.90    108.23 o 
  -1   3  19     2664.33     2603.74    120.65 o 
   0   3  19     1655.70     1666.24    121.43 o 
   1   3  19      820.81      773.11     94.39 o 
   2   3  19      498.70      439.69     95.58 o 
   3   3  19       11.14      -18.40    106.96 o 
   4   3  19       60.40       27.16     93.64 o 
   5   3  19      677.32      795.61     98.15 o 
   6   3  19       17.79       97.28     91.54 o 
   7   3  19      105.53      156.68     91.10 o 
   8   3  19       89.41       71.80     81.47 o 
   9   3  19     1087.06     1112.71     92.37 o 
  -9   4  19      176.28      201.56     88.79 o 
  -8   4  19       61.52      102.60     91.43 o 
  -7   4  19     2821.44     2841.46    106.55 o 
  -6   4  19      553.30      548.06     96.83 o 
  -5   4  19        5.55       53.50     93.31 o 
  -4   4  19      173.24      217.47     96.24 o 
  -3   4  19      227.91      275.54    111.48 o 
  -2   4  19     1374.78     1376.18    123.51 o 
  -1   4  19      312.36      354.50    114.06 o 
   0   4  19       64.64       24.76    112.32 o 
   1   4  19      425.88      468.59    114.45 o 
   2   4  19       59.45       38.33    124.72 o 
   3   4  19     1732.40     1500.68    118.55 o 
   4   4  19      149.82      226.79     99.61 o 
   5   4  19       41.16       26.91    100.37 o 
   6   4  19     2049.13     1950.47     90.29 o 
   7   4  19       14.59       70.00     92.49 o 
   8   4  19     2449.24     2262.22     97.49 o 
  -8   5  19      297.88      341.10     89.10 o 
  -7   5  19      170.11      143.37     93.79 o 
  -6   5  19      290.71      242.61     92.31 o 
  -5   5  19      611.76      627.97     88.66 o 
  -4   5  19     1732.51     1810.94    114.20 o 
  -3   5  19      406.51      459.86    123.62 o 
  -2   5  19        7.37       59.23    115.47 o 
  -1   5  19        1.53      -11.54    137.90 o 
   0   5  19      272.99      169.40    104.66 o 
   1   5  19       45.94      -35.91    104.54 o 
   2   5  19      716.94      920.04    119.41 o 
   3   5  19      359.11      250.83    121.31 o 
   4   5  19     1763.16     1956.87    120.90 o 
   5   5  19      729.47      746.92    120.64 o 
   6   5  19      251.46      264.91     87.34 o 
   7   5  19      236.80      226.82     99.46 o 
  -7   6  19        1.38      -32.30     94.14 o 
  -6   6  19        1.08       95.17     89.78 o 
  -5   6  19      752.78      806.18     91.78 o 
  -4   6  19        4.21        1.39    131.56 o 
  -3   6  19       19.60      147.78    104.17 o 
  -2   6  19       10.24       40.85     99.89 o 
  -1   6  19       55.42      135.76    112.97 o 
   0   6  19     1583.87     1639.38    137.84 o 
   1   6  19      447.51      517.40    108.10 o 
   2   6  19      428.95      550.23    118.03 o 
   3   6  19       80.95      264.65    116.86 o 
   4   6  19      132.67      247.07    112.35 o 
   5   6  19     1783.00     1689.43    116.89 o 
   6   6  19       34.65      -54.81    112.45 o 
  -5   7  19      198.42      162.32    111.71 o 
  -4   7  19       18.37      -11.24     95.82 o 
  -3   7  19       81.88      114.04    127.46 o 
  -2   7  19       23.94      144.02    127.49 o 
  -1   7  19       84.12      119.34    149.14 o 
   0   7  19       27.09     -106.68    123.66 o 
   1   7  19      424.35      360.67    110.54 o 
   2   7  19      598.71      575.20    100.10 o 
   3   7  19      281.67      310.96    108.54 o 
   4   7  19       54.88       86.66    110.54 o 
  -1   8  19      373.16       47.41    229.35 o 
   0   8  19       43.07      206.69    160.45 o 
 -10   0  20       39.25      109.08    131.79 o 
  -9   0  20      187.96      326.93    142.27 o 
  -8   0  20     1170.62     1201.61    127.70 o 
  -7   0  20      564.82      617.64    124.76 o 
  -6   0  20     7269.93     7623.47    150.34 o 
  -5   0  20      457.40      571.61    130.10 o 
  -4   0  20      125.26       79.59    133.57 o 
  -3   0  20     2421.31     2546.85    149.93 o 
  -2   0  20      529.54      617.03    136.01 o 
  -1   0  20      551.43      550.42    159.32 o 
   0   0  20      660.08      637.08    169.61 o 
   1   0  20       56.58      145.85    154.16 o 
   2   0  20     4904.78     4831.42    169.37 o 
   3   0  20        0.58       78.05    144.61 o 
   4   0  20      534.22      399.28    140.19 o 
   5   0  20      317.42      295.13    129.92 o 
   6   0  20      712.86      807.66    130.71 o 
   7   0  20      299.57      320.04    120.47 o 
   8   0  20       88.32      140.62    131.53 o 
   9   0  20     2360.59     2499.60    128.60 o 
 -10   1  20      217.37      243.45     94.67 o 
  -9   1  20     1835.14     1891.83     93.21 o 
  -8   1  20      322.50      365.11     91.29 o 
  -7   1  20        9.53      -63.76     88.08 o 
  -6   1  20      402.59      434.97     90.33 o 
  -5   1  20      589.84      717.45     97.43 o 
  -4   1  20        1.26       65.61     97.45 o 
  -3   1  20     2056.09     1950.05    102.02 o 
  -2   1  20      470.37      488.92    103.07 o 
  -1   1  20      283.59      231.16    109.44 o 
   0   1  20       29.37       42.57    110.91 o 
   1   1  20      861.25      841.15    103.12 o 
   2   1  20       59.03      104.50     95.65 o 
   3   1  20     2729.69     2561.38     99.89 o 
   4   1  20     1717.84     1690.54     99.74 o 
   5   1  20      707.35      712.07     96.19 o 
   6   1  20     1454.30     1495.97     94.48 o 
   7   1  20       16.70       71.38     85.18 o 
   8   1  20      203.75      267.04     88.73 o 
   9   1  20      241.05      276.82     87.56 o 
 -10   2  20        1.68       87.41     87.21 o 
  -9   2  20       43.19       85.49     76.25 o 
  -8   2  20       14.14       46.61     90.31 o 
  -7   2  20      306.61      311.23     90.11 o 
  -6   2  20     1242.95     1350.14     91.81 o 
  -5   2  20      253.64      352.41     96.19 o 
  -4   2  20     1332.32     1284.33    101.06 o 
  -3   2  20     1595.48     1705.95    115.52 o 
  -2   2  20      771.29      837.63    106.90 o 
  -1   2  20        0.04       43.76    106.25 o 
   0   2  20      871.05      880.18    108.86 o 
   1   2  20     1202.30     1296.98    103.07 o 
   2   2  20      122.90      126.36    102.97 o 
   3   2  20      929.37      874.13    101.32 o 
   4   2  20       97.18      120.13     93.90 o 
   5   2  20     1636.04     1638.79     97.32 o 
   6   2  20     2496.04     2465.79     93.12 o 
   7   2  20       52.16      153.40     89.73 o 
   8   2  20     1402.80     1439.27     88.19 o 
   9   2  20      148.20       79.74     88.76 o 
  -9   3  20       91.00      100.67     88.79 o 
  -8   3  20        2.04       29.20     88.76 o 
  -7   3  20        5.50      109.04     91.14 o 
  -6   3  20       32.63       90.70     79.72 o 
  -5   3  20      834.68      873.03     92.27 o 
  -4   3  20       33.96       72.99     96.50 o 
  -3   3  20      579.25      682.57    106.44 o 
  -2   3  20      654.23      567.72    107.51 o 
  -1   3  20     1614.25     1627.74    117.89 o 
   0   3  20       32.02       30.03    113.77 o 
   1   3  20      436.05      467.65    107.01 o 
   2   3  20      201.47      246.14    107.09 o 
   3   3  20      956.99     1003.35    108.63 o 
   4   3  20     1155.05     1188.94     99.41 o 
   5   3  20      958.11      902.16     94.45 o 
   6   3  20        1.85      100.09     89.37 o 
   7   3  20        5.60      -12.76     85.05 o 
   8   3  20       38.95       68.08     85.96 o 
  -9   4  20      192.06      178.12    221.95 o 
  -8   4  20       68.77      172.11     96.61 o 
  -7   4  20       34.39      127.46     94.12 o 
  -6   4  20      191.63      231.03     90.34 o 
  -5   4  20     1023.34     1042.12     84.65 o 
  -4   4  20      461.41      585.15    104.66 o 
  -3   4  20      526.89      581.63     98.75 o 
  -2   4  20        6.82       78.10    115.44 o 
  -1   4  20      242.89      325.75    127.38 o 
   0   4  20      584.12      575.70    131.62 o 
   1   4  20      576.30      642.79    116.32 o 
   2   4  20       12.67      -24.47    122.19 o 
   3   4  20        8.08       88.39    110.71 o 
   4   4  20       78.26      123.04    107.65 o 
   5   4  20      354.28      339.16     97.79 o 
   6   4  20      350.81      339.83     95.22 o 
   7   4  20       34.96       78.31     94.04 o 
   8   4  20      264.33      161.58    117.98 o 
  -8   5  20       41.78      152.60    176.88 o 
  -7   5  20       35.48       79.93     91.22 o 
  -6   5  20       52.85      145.44     88.91 o 
  -5   5  20        0.97       33.47     86.14 o 
  -4   5  20      825.84      748.30    101.51 o 
  -3   5  20     1862.45     1826.05    121.80 o 
  -2   5  20     1093.20     1092.12    122.56 o 
  -1   5  20     1501.71     1736.12    142.53 o 
   0   5  20       54.95       40.70    113.44 o 
   1   5  20      187.48      267.74    119.64 o 
   2   5  20      367.16      417.44    117.84 o 
   3   5  20        0.10      101.73    116.82 o 
   4   5  20       25.94       83.19    104.49 o 
   5   5  20      171.48      203.46    119.18 o 
   6   5  20      535.51      609.48    101.33 o 
   7   5  20       73.21      -66.56    120.02 o 
  -6   6  20       36.33       38.50     91.45 o 
  -5   6  20       18.51      -48.10     97.43 o 
  -4   6  20     1117.62     1156.52    132.82 o 
  -3   6  20      104.57      208.42    137.34 o 
  -2   6  20      125.39      105.37    101.77 o 
  -1   6  20     1245.68     1360.06    122.48 o 
   0   6  20     1430.34     1461.81    139.00 o 
   1   6  20       11.86       68.14    115.36 o 
   2   6  20       62.28      126.78    103.36 o 
   3   6  20      273.31      259.35    113.81 o 
   4   6  20        2.16       69.03     96.10 o 
   5   6  20       86.82       90.39    111.14 o 
  -4   7  20       46.99      206.12    128.93 o 
  -3   7  20      779.18      767.19    129.60 o 
  -2   7  20      212.06      249.11    112.91 o 
  -1   7  20        0.79       70.60    108.39 o 
   0   7  20      333.43      344.32    127.01 o 
   1   7  20      943.57      938.92     99.47 o 
   2   7  20     2343.10     2146.52    100.65 o 
   3   7  20        2.21      123.64    110.04 o 
  -9   1  21      404.43      459.06     89.06 o 
  -8   1  21      591.56      626.29     85.60 o 
  -7   1  21       60.91       36.43     83.02 o 
  -6   1  21      702.65      808.51     90.56 o 
  -5   1  21        2.00       48.10     91.73 o 
  -4   1  21       64.24       84.71    101.09 o 
  -3   1  21      128.03       93.39     91.50 o 
  -2   1  21      505.19      535.91    100.62 o 
  -1   1  21      405.99      318.54    108.40 o 
   0   1  21        1.64       49.45    107.58 o 
   1   1  21      289.81      299.73    111.71 o 
   2   1  21      215.60      288.74    100.40 o 
   3   1  21      583.66      541.04     96.73 o 
   4   1  21     2287.92     2370.38     95.28 o 
   5   1  21      202.31      300.08     89.38 o 
   6   1  21       22.45       63.47     95.09 o 
   7   1  21      778.65      772.18     91.80 o 
   8   1  21       15.29       42.86     84.41 o 
  -9   2  21        0.27      120.94     79.62 o 
  -8   2  21      430.17      532.89     85.26 o 
  -7   2  21       66.19      138.05     81.71 o 
  -6   2  21      548.08      587.97     87.64 o 
  -5   2  21        0.08      -31.22     93.13 o 
  -4   2  21        8.22       80.83     92.16 o 
  -3   2  21      595.89      655.65    104.98 o 
  -2   2  21      678.41      658.21    106.05 o 
  -1   2  21       95.44      123.65    105.83 o 
   0   2  21      592.01      580.98    103.70 o 
   1   2  21      185.47      192.21    101.69 o 
   2   2  21       77.63      115.80    100.43 o 
   3   2  21      560.47      570.84     97.82 o 
   4   2  21      320.77      406.60     93.69 o 
   5   2  21      193.65      293.65     94.66 o 
   6   2  21        8.07       54.14     91.31 o 
   7   2  21      498.84      539.90     92.45 o 
   8   2  21       77.32      102.09     89.41 o 
  -8   3  21      801.28      818.77     82.79 o 
  -7   3  21      450.12      582.64     90.11 o 
  -6   3  21      220.49      290.45     91.39 o 
  -5   3  21      115.37      143.72     93.62 o 
  -4   3  21      402.94      428.37     92.40 o 
  -3   3  21      477.37      518.61    104.13 o 
  -2   3  21       56.24      103.36    107.19 o 
  -1   3  21       44.59       76.75    110.01 o 
   0   3  21      182.83      210.87    111.12 o 
   1   3  21      411.88      400.19    103.61 o 
   2   3  21      711.24      610.06    103.37 o 
   3   3  21       19.69       53.37    103.00 o 
   4   3  21      125.24      168.84     94.35 o 
   5   3  21        9.34       35.86     85.66 o 
   6   3  21       47.94      137.20     80.00 o 
   7   3  21      972.08      939.71     91.51 o 
  -8   4  21      111.11      190.12     89.90 o 
  -7   4  21      314.13      338.55     87.66 o 
  -6   4  21       13.46        0.10     91.26 o 
  -5   4  21     3601.49     3647.66    103.84 o 
  -4   4  21       19.60       45.91     98.34 o 
  -3   4  21      269.00      287.49    109.25 o 
  -2   4  21       10.15       16.19    110.94 o 
  -1   4  21      161.34      236.66    119.42 o 
   0   4  21      469.95      543.99    123.51 o 
   1   4  21      282.53      290.36    107.95 o 
   2   4  21       64.87      206.42    108.09 o 
   3   4  21     1203.01     1200.26    113.79 o 
   4   4  21      348.47      385.08    104.62 o 
   5   4  21      974.08     1048.00    102.40 o 
   6   4  21      856.58      786.60     96.39 o 
   7   4  21      138.38      171.83     93.81 o 
  -7   5  21        5.77       -2.32    108.00 o 
  -6   5  21      217.61      307.72     90.15 o 
  -5   5  21      600.44      579.37     83.90 o 
  -4   5  21       92.49      166.92    109.21 o 
  -3   5  21       59.58      172.69    135.87 o 
  -2   5  21      182.26      254.52    119.62 o 
  -1   5  21     1270.55     1405.46    142.69 o 
   0   5  21      297.52      269.99    118.66 o 
   1   5  21      197.47      200.68    117.50 o 
   2   5  21     1018.88      956.17    121.95 o 
   3   5  21        2.79      -20.92    120.39 o 
   4   5  21       30.99      122.53    118.11 o 
   5   5  21      252.33      359.40    114.47 o 
   6   5  21      946.19     1092.40    117.85 o 
  -5   6  21        0.06      -53.41     98.69 o 
  -4   6  21       99.95       99.93    128.69 o 
  -3   6  21      110.23      339.69    128.55 o 
  -2   6  21     1460.90     1387.37    116.09 o 
  -1   6  21       13.10      107.75    105.32 o 
   0   6  21       45.12       41.49    129.04 o 
   1   6  21     1074.85      975.52    116.60 o 
   2   6  21       71.82      122.95    111.92 o 
   3   6  21      885.36      873.45    105.57 o 
   4   6  21      150.55       72.59    113.92 o 
  -1   7  21        3.16       46.44    154.02 o 
   0   7  21      589.70      684.24    130.85 o 
  -9   0  22       98.48       60.22    118.59 o 
  -8   0  22      632.41      764.65    125.10 o 
  -7   0  22      250.08      326.15    121.77 o 
  -6   0  22      128.01      180.70    124.19 o 
  -5   0  22     1311.84     1301.06    131.87 o 
  -4   0  22     2149.80     2337.54    139.87 o 
  -3   0  22      117.72       95.55    130.62 o 
  -2   0  22     1882.16     1915.28    141.85 o 
  -1   0  22     1788.74     1875.59    178.16 o 
   0   0  22     4051.80     4097.76    181.30 o 
   1   0  22       70.14      150.90    154.16 o 
   2   0  22        0.64       61.59    134.27 o 
   3   0  22      528.92      561.89    128.19 o 
   4   0  22     1985.75     1814.92    139.13 o 
   5   0  22      134.27      165.35    123.96 o 
   6   0  22       95.34       61.35    124.22 o 
   7   0  22     2429.53     2343.09    131.41 o 
   8   0  22      208.39      127.98    135.09 o 
  -9   1  22      326.43      379.49    116.40 o 
  -8   1  22      109.53       92.02     84.52 o 
  -7   1  22     1039.48     1101.95     85.86 o 
  -6   1  22      422.94      506.42     87.16 o 
  -5   1  22      447.25      530.71     92.91 o 
  -4   1  22        1.59      103.33     89.12 o 
  -3   1  22        5.35      131.30     96.05 o 
  -2   1  22      667.04      690.06    104.25 o 
  -1   1  22      353.91      335.06     99.31 o 
   0   1  22      515.69      580.82    107.83 o 
   1   1  22      866.26      760.96    111.54 o 
   2   1  22      701.58      715.57    103.12 o 
   3   1  22     1496.58     1515.23     93.52 o 
   4   1  22       92.15      135.92     96.94 o 
   5   1  22        1.41       11.15     91.44 o 
   6   1  22      824.73      884.27     90.94 o 
   7   1  22        0.97       84.03     88.60 o 
   8   1  22      189.81      300.58    232.15 o 
  -8   2  22      285.04      295.96     79.47 o 
  -7   2  22        3.32       65.32     82.85 o 
  -6   2  22       26.80       60.30     82.24 o 
  -5   2  22       31.18       78.05     88.75 o 
  -4   2  22     1301.01     1338.58     89.94 o 
  -3   2  22        7.57       96.52     92.23 o 
  -2   2  22       86.23       78.46     99.33 o 
  -1   2  22       47.64       71.15     96.87 o 
   0   2  22      311.85      419.78    102.72 o 
   1   2  22      397.54      364.51    108.35 o 
   2   2  22      725.72      770.30    101.49 o 
   3   2  22      431.89      463.89    100.25 o 
   4   2  22     1910.68     1925.92     97.90 o 
   5   2  22       34.92       58.32     92.37 o 
   6   2  22      904.91      895.26     91.24 o 
   7   2  22      270.58      257.56     87.73 o 
  -8   3  22      153.84      238.21     84.17 o 
  -7   3  22       49.97      139.95     93.04 o 
  -6   3  22        6.18       -2.70     90.46 o 
  -5   3  22        3.10       14.78     88.63 o 
  -4   3  22       25.34        6.95     90.63 o 
  -3   3  22     1932.71     1986.00    105.41 o 
  -2   3  22      103.77      121.14     95.23 o 
  -1   3  22      877.27      890.11    108.58 o 
   0   3  22      302.59      302.05    108.43 o 
   1   3  22      109.81      263.27     97.02 o 
   2   3  22      218.65      221.16    102.27 o 
   3   3  22       79.06      103.78     99.61 o 
   4   3  22      779.91      800.67    100.64 o 
   5   3  22      445.42      501.65     89.56 o 
   6   3  22      486.53      521.72     93.04 o 
   7   3  22      905.76      792.23     99.63 o 
  -7   4  22      105.05      120.73     82.46 o 
  -6   4  22      102.82      134.88     82.81 o 
  -5   4  22      427.71      464.26     85.38 o 
  -4   4  22      374.50      373.71     95.17 o 
  -3   4  22      247.91      315.57     96.65 o 
  -2   4  22      354.11      294.72    101.05 o 
  -1   4  22       43.09       80.49    115.96 o 
   0   4  22       11.39      116.78    136.35 o 
   1   4  22        5.39      -29.72    115.31 o 
   2   4  22      457.08      489.72    107.07 o 
   3   4  22        2.15       59.49    112.30 o 
   4   4  22        2.37       -3.43    105.67 o 
   5   4  22       95.48       64.13     80.40 o 
   6   4  22       28.92       40.77     92.74 o 
  -6   5  22      884.51     1002.53    146.45 o 
  -5   5  22        0.74        2.08     95.63 o 
  -4   5  22      387.23      397.46    110.44 o 
  -3   5  22      494.47      606.20    133.11 o 
  -2   5  22      355.38      331.24    136.94 o 
  -1   5  22      138.49        0.46    139.31 o 
   0   5  22      100.22      124.73    138.28 o 
   1   5  22     1725.06     1785.47    124.73 o 
   2   5  22        2.53       -1.54    118.41 o 
   3   5  22       45.44      102.73    116.55 o 
   4   5  22        0.52       92.83    112.89 o 
  -3   6  22       24.10       70.06    129.97 o 
  -2   6  22     1026.96      846.30    115.52 o 
  -1   6  22        4.84       18.20     98.49 o 
   0   6  22      257.43      223.13    100.72 o 
   1   6  22     1008.34      994.22     95.88 o 
   2   6  22     1064.32      881.28    115.48 o 
  -8   1  23        0.05       42.02     80.25 o 
  -7   1  23      226.42      248.78     83.39 o 
  -6   1  23       12.53       92.97     87.44 o 
  -5   1  23      297.46      282.84     87.71 o 
  -4   1  23      733.23      756.13     91.38 o 
  -3   1  23      611.56      592.83     89.13 o 
  -2   1  23      993.95     1083.77    101.89 o 
  -1   1  23      392.84      422.04    102.11 o 
   0   1  23      230.08      252.05    104.57 o 
   1   1  23        3.62       79.09    105.22 o 
   2   1  23      102.99      160.23    103.14 o 
   3   1  23       74.78      122.95     96.87 o 
   4   1  23      375.82      471.30     91.09 o 
   5   1  23       89.93      138.09    104.75 o 
   6   1  23      712.75      669.36     87.33 o 
   7   1  23      443.90      520.94     91.92 o 
  -7   2  23      165.67      263.13     85.89 o 
  -6   2  23      414.79      434.15     86.78 o 
  -5   2  23      195.82      200.46     92.98 o 
  -4   2  23      139.14      192.06     89.96 o 
  -3   2  23       55.99       -1.96     90.83 o 
  -2   2  23        6.92       29.10     99.03 o 
  -1   2  23       56.61      200.08     98.98 o 
   0   2  23      729.06      814.01    104.32 o 
   1   2  23        1.41      -28.61    104.42 o 
   2   2  23      791.24      775.11     92.62 o 
   3   2  23      608.23      561.73    100.17 o 
   4   2  23      419.86      451.16     91.37 o 
   5   2  23      173.68      227.71     91.77 o 
   6   2  23      940.55      912.24     91.65 o 
  -7   3  23       68.33       30.99     84.68 o 
  -6   3  23      331.05      365.17     86.02 o 
  -5   3  23      245.97      218.86     82.64 o 
  -4   3  23      543.93      550.35     86.28 o 
  -3   3  23      134.97      192.40     89.92 o 
  -2   3  23       59.33      161.74    101.08 o 
  -1   3  23        0.12       -5.37    103.24 o 
   0   3  23      346.77      315.08     97.56 o 
   1   3  23      342.62      387.53    103.76 o 
   2   3  23      158.63      215.30     88.60 o 
   3   3  23       59.61       21.46     94.83 o 
   4   3  23      938.37      885.22     99.36 o 
   5   3  23        0.02       -5.90     90.69 o 
   6   3  23       34.92       18.30     97.71 o 
  -6   4  23      154.79      279.59     80.07 o 
  -5   4  23      269.68      253.53     91.94 o 
  -4   4  23       22.70       95.01     94.59 o 
  -3   4  23     1473.16     1495.78    109.97 o 
  -2   4  23       23.86       63.62    107.56 o 
  -1   4  23       11.58      101.07    101.31 o 
   0   4  23      129.49      180.03    135.64 o 
   1   4  23     1471.40     1414.02    134.47 o 
   2   4  23       28.31      -14.82    114.12 o 
   3   4  23     2892.19     2899.08    124.26 o 
   4   4  23      288.47      272.17    107.45 o 
   5   4  23      707.94      659.25    115.60 o 
  -4   5  23      261.79      204.64     98.24 o 
  -3   5  23     1600.72     1780.50    120.92 o 
  -2   5  23       26.50      116.52    131.47 o 
  -1   5  23      266.59      278.53    133.60 o 
   0   5  23       15.67      -44.84    136.20 o 
   1   5  23       74.15       -8.69    135.26 o 
   2   5  23      185.15      142.73    115.09 o 
   3   5  23      457.81      516.37    109.95 o 
  -7   0  24      854.14      904.31    124.30 o 
  -6   0  24     2703.84     2918.30    130.70 o 
  -5   0  24       91.54       92.71    126.83 o 
  -4   0  24     1572.53     1565.69    122.25 o 
  -3   0  24     1569.04     1574.50    126.78 o 
  -2   0  24       84.57      201.00    126.70 o 
  -1   0  24        4.66      -23.57    135.41 o 
   0   0  24     4000.82     4201.21    167.81 o 
   1   0  24      312.82      431.77    160.29 o 
   2   0  24     1471.92     1451.74    157.37 o 
   3   0  24      117.74       74.52    129.61 o 
   4   0  24      472.10      466.14    130.25 o 
   5   0  24      572.82      528.87    118.93 o 
   6   0  24       32.21       31.15    120.72 o 
  -7   1  24        2.70        1.63     90.49 o 
  -6   1  24      223.01      195.33     87.18 o 
  -5   1  24      827.90      839.11     88.56 o 
  -4   1  24     1345.27     1377.59     93.73 o 
  -3   1  24     2067.70     2228.69     97.93 o 
  -2   1  24     1232.88     1233.77    101.29 o 
  -1   1  24      198.20      206.05    105.22 o 
   0   1  24     1013.58     1146.93    107.79 o 
   1   1  24      442.41      551.02    105.67 o 
   2   1  24      129.93      156.10    107.20 o 
   3   1  24      385.21      354.44     94.19 o 
   4   1  24      277.16      330.98     91.11 o 
   5   1  24      319.09      278.34     84.55 o 
   6   1  24      224.36      233.64    117.84 o 
  -6   2  24      825.41      916.71     90.50 o 
  -5   2  24      455.49      454.42     89.83 o 
  -4   2  24      352.65      383.79     91.94 o 
  -3   2  24      126.16      145.67     89.86 o 
  -2   2  24      940.05      969.33    101.33 o 
  -1   2  24      511.66      541.29     98.60 o 
   0   2  24       14.32       22.50    100.76 o 
   1   2  24       14.11       58.77    106.62 o 
   2   2  24        7.80      -25.33     99.72 o 
   3   2  24      233.42      236.67     93.46 o 
   4   2  24      369.10      323.71     91.13 o 
   5   2  24     1519.16     1495.21     91.32 o 
  -6   3  24        1.36       84.76    139.41 o 
  -5   3  24      211.56      213.59     88.01 o 
  -4   3  24       24.57      -16.15     87.44 o 
  -3   3  24      116.37      167.19     94.89 o 
  -2   3  24      106.77      150.82     98.40 o 
  -1   3  24      935.04      925.21    104.85 o 
   0   3  24      225.78      228.22    102.91 o 
   1   3  24       25.37      -17.23     99.26 o 
   2   3  24     2890.20     2728.43    101.33 o 
   3   3  24       39.72      113.08     94.84 o 
   4   3  24      219.34      192.42     94.71 o 
  -4   4  24        0.00      -18.59     84.44 o 
  -3   4  24        5.54       66.48    102.39 o 
  -2   4  24       64.13       96.09    109.81 o 
  -1   4  24      656.28      648.66    107.33 o 
   0   4  24      509.97      608.42    117.55 o 
   1   4  24      137.44      265.47    134.20 o 
   2   4  24        0.79      -97.98     97.98 o 
   3   4  24       11.34        4.57    108.90 o 
  -2   5  24      102.91      -47.26    158.37 o 
  -1   5  24     1596.98     1531.97    134.11 o 
   0   5  24       68.43       87.20    126.56 o 
   1   5  24       17.10      169.40    207.00 o 
  -6   1  25      198.94       67.03    246.86 o 
  -5   1  25       60.83      114.29     88.80 o 
  -4   1  25      442.78      450.80     88.68 o 
  -3   1  25      157.93      222.65     93.31 o 
  -2   1  25        2.91      -55.04     94.83 o 
  -1   1  25      226.48      272.96    100.94 o 
   0   1  25      147.87      225.09    110.81 o 
   1   1  25        6.05       -4.93    101.21 o 
   2   1  25      465.47      503.14    105.22 o 
   3   1  25        3.65        0.69     91.75 o 
   4   1  25        8.84       -5.79     84.27 o 
  -5   2  25       86.14      188.15     87.01 o 
  -4   2  25      172.41      206.94     88.75 o 
  -3   2  25        9.78       -1.40     86.57 o 
  -2   2  25      366.60      376.49     99.51 o 
  -1   2  25       38.88       27.77     91.65 o 
   0   2  25       16.13       77.10     95.42 o 
   1   2  25       40.29       84.95    100.97 o 
   2   2  25      155.41      158.51    106.91 o 
   3   2  25      138.38      126.58     92.81 o 
   4   2  25      305.31      286.23     94.66 o 
  -4   3  25      116.55       38.31     90.73 o 
  -3   3  25      318.40      311.72     91.17 o 
  -2   3  25      296.71      346.78     99.35 o 
  -1   3  25       24.11       69.98    101.39 o 
   0   3  25      147.94      117.39    103.18 o 
   1   3  25       27.12      124.31    101.69 o 
   2   3  25      849.04      789.86     97.39 o 
   3   3  25      184.49      220.13     96.41 o 
  -2   4  25        5.31      -16.06    113.73 o 
  -1   4  25       55.63       65.58    109.29 o 
   0   4  25       27.63      -12.58    150.73 o 
  -4   0  26      900.16      961.12    132.08 o 
  -3   0  26      347.75      294.99    131.78 o 
  -2   0  26      967.61     1058.76    126.26 o 
  -1   0  26     1441.28     1353.06    131.53 o 
   0   0  26        0.53      -59.95    140.56 o 
   1   0  26       59.15      140.17    145.36 o 
   2   0  26      224.52      179.91    152.64 o 
   3   0  26      538.67      411.10    159.19 o 
  -4   1  26      281.52      256.44     85.11 o 
  -3   1  26       30.57       69.32     87.73 o 
  -2   1  26     1295.60     1321.84     92.52 o 
  -1   1  26      467.31      435.61     96.47 o 
   0   1  26       37.79       11.09     88.49 o 
   1   1  26       45.28      101.63    106.67 o 
   2   1  26      399.36      354.02     99.63 o 
   3   1  26      315.57      255.27    225.06 o 
  -3   2  26       17.97      125.56     94.42 o 
  -2   2  26      459.66      509.53    101.88 o 
  -1   2  26      578.83      585.94     93.28 o 
   0   2  26      704.16      651.05     98.70 o 
   1   2  26     1424.27     1429.75     97.90 o 
   2   2  26       47.13      -17.80    140.56 o 
                                                 
